# Supplementary material for: C. elegans germ granules sculpt both germline and somatic RNAome
Source: Nat Commun. 2023 Sep 25;14:5965. doi: 10.1038/s41467-023-41556-4 (PMC10520050; doi:10.1038/s41467-023-41556-4)
Supplement: Supplementary file 4 — Supplementary Data 1 [file 41467_2023_41556_MOESM4_ESM.xlsx]

## Sheet: Sheet1
Supplementary Data File 1: list and description of strains used in this study
Strain name	source	description of strain
N2	CGC	N2
WHY192	Price et al. 2021	eggd-1(how5) III
WHY178	Price et al. 2021	eggd-2(how6) V
WHY335	Price et al. 2021	eggd-1(how5) III; eggd-2(how6) V
WM45	CGC (Tabara H, et al. 1999)	rde-1(ne300) IV
VZ892	CGC (Martina JA, et al. 2021)	hlh-30(syb1452[hlh-30::3xFLAG::eGFP]) IV
OH13908	CGC (Aghayeva U, et al. 2020)	daf-16(ot821[daf-16::mKate2::3xFLAG]) I
WHY627	This study	eggd-1(how5) III; hlh-30(syb1452[hlh-30::3xFLAG::eGFP]) IV
WHY678	This study	npp-11(ax4547[npp-11::wrmScarlet]) I; pgl-1(ax3122[pgl-1::gfp]) IV
WHY679	This study	npp-11(ax4547[npp-11::wrmScarlet]) I; eggd-1(how5) III; pgl-1(ax3122[pgl-1::gfp]) IV
WHY680	This study	znfx-1(gg634[HA::tagRFP::znfx-1]) II; pgl-1(ax3122[pgl-1::gfp]) IV
WHY681	This study	znfx-1(gg634[HA::tagRFP::znfx-1]) II; eggd-1(how5) III; pgl-1(ax3122[pgl-1::gfp]) IV
WHY687	This study	mkcSi13 [sun-1p::rde-1::sun-1 3'UTR + unc-119(+)] II; drls4[gpdh-1p::GFP + col-12p::DsRed] IV; rde-1(mkc36) V
WM343	gift from Criag Mello	csr-1([gfp::csr-1]) IV
WHY270	gift from Criag Mello	wago-1([gfp::wago-1]) I
WHY92	gift from Criag Mello	prg-1([gfp::prg-1]) I
WHY614	gift from Criag Mello	wago-9([gfp::wago-9]) III
WHY339	This study	eggd-1(how5) III; csr-1([gfp::csr-1]) IV
WHY349	This study	wago-1([gfp::wago-1]) I; eggd-1 (how5) III
WHY429	This study	prg-1([gfp::prg-1]) I; eggd-1(how5) III
WHY612	This study	eggd-1(how31) III; wago-9([gfp::wago-9]) III
WHY271	AE strain (Seth et al., 2018)	neSi22 [oma-1::gfp (RNAa), cb-unc-119(+)] II; neSi10 [gfp::csr-1(RNAe), cb-unc-119(+)] IV
WHY463	OG119 (Urso SJ, et al., 2020)	drls4[gpdh-1p::GFP + col-12p::DsRed] IV
WHY465	This study	eggd-1(how5) III; drls4[gpdh-1p::GFP + col-12p::DsRed] IV
WHY355	sx1316 (Bagijn MP, et al., 2012)	mjIs144 [mex-5p::GFP::his-58::21UR-1target::tbb-2 3'UTR + unc-119(+)] II.
WHY356	sx1287 (Bagijn MP, et al., 2012)	mjIs145 [mex-5p::GFP::his-58::21UR-1sense::tbb-2 3'UTR]
WHY625	This study	mut-16(cmp3[mut-16::gfp::flag + loxP] I;znfx-1(gg634[HA::tagRFP::znfx-1]) II
WHY626	This study	mut-16(cmp3[mut-16::gfp::flag + loxP]I ;znfx-1(gg634[HA::tagRFP::znfx-1]) II; eggd-1(how5) III
YY968	Wan et al. 2019	znfx-1(gg544[3xflag::gfp::znfx-1]) II; pgl-1(gg547[pgl-1::3xflag::tagRFP]) IV
WHY624	This study	znfx-1(gg544[3xflag::gfp::znfx-1]) II; eggd-1 (how5) III; pgl-1(gg547[pgl-1::3xflag::tagRFP]) IV
WHY336	This study	oxls279(pie-1p::GFP::H2B + unc-119(+)) II; eggd-1(how5) III; unc-119 (ed3) III; pgl-1:tagRFP IV
WHY337	This study	oxls279(pie-1p::GFP::H2B + unc-119(+)) II; unc-119 (ed3) III; pgl-1:tagRFP IV; eggd-2(how6) V
EG4601	CGC	oxIs279 [pie-1p::GFP::H2B + unc-119(+)] II; unc-119 (ed3) III
