# Supplementary material for: C. elegans germ granules sculpt both germline and somatic RNAome
Source: Nat Commun. 2023 Sep 25;14:5965. doi: 10.1038/s41467-023-41556-4 (PMC10520050; doi:10.1038/s41467-023-41556-4)
Supplement: Supplementary file 6 — Source Data [file 41467_2023_41556_MOESM6_ESM.xlsx]

## Sheet: figure 2a
Table S1. 22G-RNA density in wild-type and eggd-1 mutants
gene_name	seq_id	locus_id	biotype	wild-type_replicate1	wild-type_replicate2	eggd1_replicate1	eggd1_replicate2
WBGene00000001	Y110A7A.10	aap-1	protein_coding	23.6702	24.8995	26.184	27.8865
WBGene00000004	F52H2.2	aat-3	protein_coding	3.72619	2.78439	0.913925	1.19392
WBGene00000010	Y53H1C.1	aat-9	protein_coding	14.4434	15.0773	16.8848	15.7981
WBGene00000018	M79.1	abl-1	protein_coding	1.56145	1.98428	1.69076	1.96144
WBGene00000020	F12B6.1	abt-2	protein_coding	2.12925	2.1443	4.79811	4.39191
WBGene00000029	C03A7.7	abu-6	protein_coding	0.160877	0.251768	0.100532	0.174113
WBGene00000030	C03A7.8	abu-7	protein_coding	0.243681	0.350449	0.108148	0.20254
WBGene00000031	C03A7.14	abu-8	protein_coding	0.965262	1.63596	0.900216	0.898992
WBGene00000040	ZK455.1	aco-1	protein_coding	2.48413	2.1443	1.41658	2.47312
WBGene00000041	F54H12.1	aco-2	protein_coding	53.3023	52.0072	133.57	125.148
WBGene00000046	T09A5.3	acr-7	protein_coding	1.17109	2.04828	1.2795	0.938079
WBGene00000048	C40C9.2	acr-9	protein_coding	3.72619	4.3526	1.46228	1.4924
WBGene00000057	F28F8.1	acr-18	protein_coding	2.23572	1.76024	0.639748	0.938079
WBGene00000063	T04C12.6	act-1	protein_coding	5.45621	7.02391	1.82785	2.38499
WBGene00000064	T04C12.5	act-2	protein_coding	15.8718	20.0177	5.64349	6.3363
WBGene00000065	T04C12.4	act-3	protein_coding	10.46	12.1366	7.56273	7.76829
WBGene00000068	F17C8.1	acy-1	protein_coding	11.2141	11.0095	5.71203	7.03559
WBGene00000073	F57F5.4	add-2	protein_coding	2.02279	2.11229	0.776837	0.596959
WBGene00000074	C04A11.4	adm-2	protein_coding	2.80352	2.49635	2.28481	2.7716
WBGene00000075	ZK154.7	adm-4	protein_coding	53.1249	52.5513	11.6982	13.3037
WBGene00000079	H15N14.1	adr-1	protein_coding	29.5345	27.1318	30.1024	33.1312
WBGene00000081	Y50D7A.7	ads-1	protein_coding	144.896	127.73	127.858	119.562
WBGene00000089	Y87G2A.4	aex-6	protein_coding	315.893	322.813	432.264	397.127
WBGene00000090	B0334.8	age-1	protein_coding	20.2551	20.4916	17.0941	16.9707
WBGene00000093	Y62E10A.5	agt-1	protein_coding	3.79717	4.67265	3.51861	3.24064
WBGene00000094	F09E5.13	agt-2	protein_coding	2.2712	1.95227	2.51329	2.04672
WBGene00000097	F58E10.4	aip-1	protein_coding	30.6258	31.3964	27.6919	33.2592
WBGene00000098	K07C11.2	air-1	protein_coding	21.2216	22.0191	15.8566	19.0601
WBGene00000099	B0207.4	air-2	protein_coding	65.0842	62.8887	64.3403	66.0493
WBGene00000101	D1022.7	aka-1	protein_coding	30.1999	31.0763	19.2838	20.1687
WBGene00000102	C12D8.10	akt-1	protein_coding	16.6969	17.4744	12.8178	13.2823
WBGene00000105	F48F7.1	alg-1	protein_coding	14.4789	13.3779	5.16368	4.98887
WBGene00000106	T07D3.7	alg-2	protein_coding	5.69945	6.43941	7.2847	7.7507
WBGene00000107	F54D8.3	alh-1	protein_coding	6.17484	6.64092	5.87197	4.39191
WBGene00000109	F36H1.6	alh-3	protein_coding	41.414	40.8377	46.1532	49.4623
WBGene00000110	T05H4.13	alh-4	protein_coding	29.3127	27.5185	29.2151	29.8906
WBGene00000111	T08B1.3	alh-5	protein_coding	2.48413	2.62436	1.00532	0.895439
WBGene00000112	F56D12.1	alh-6	protein_coding	143.973	152.021	190.188	178.022
WBGene00000113	F45H10.1	alh-7	protein_coding	54.6238	48.6338	4.66175	4.17296
WBGene00000114	F13D12.4	alh-8	protein_coding	13.0239	10.0174	9.04786	10.1057
WBGene00000115	F01F1.6	alh-9	protein_coding	94.4324	99.4698	89.7018	97.0912
WBGene00000117	F42G9.5	alh-11	protein_coding	7.62983	7.79308	4.18121	4.07211
WBGene00000120	C01F6.5	aly-1	protein_coding	1.31304	1.34419	0.639748	0.469039
WBGene00000121	F23B2.6	aly-2	protein_coding	31.9743	30.6603	43.4115	43.4501
WBGene00000122	M18.7	aly-3	protein_coding	15.2242	16.6103	16.405	16.2885
WBGene00000123	F36A4.7	ama-1	protein_coding	140.886	138.259	261.428	254.902
WBGene00000140	ZK973.6	anc-1	protein_coding	297.989	287.368	81.4307	66.6889
WBGene00000142	C08B6.9	aos-1	protein_coding	16.3953	15.4902	15.1712	15.9473
WBGene00000143	K06H7.6	apc-2	protein_coding	9.51067	11.3616	11.0128	9.08231
WBGene00000144	F15H10.3	apc-10	protein_coding	4.82631	4.16058	3.7014	3.70968
WBGene00000145	F35G12.9	apc-11	protein_coding	7.23946	7.04098	5.84912	6.18279
WBGene00000146	F46F3.4	ape-1	protein_coding	24.8768	22.8512	25.1329	27.5454
WBGene00000147	VF36H2L.1	aph-1	protein_coding	22.5346	23.9393	59.6793	63.235
WBGene00000148	ZC434.6	aph-2	protein_coding	27.2545	26.3237	30.7536	34.0906
WBGene00000149	C42D8.8	apl-1	protein_coding	2.83901	2.46434	2.05633	1.44976
WBGene00000151	T05H10.2	apn-1	protein_coding	29.4547	25.5395	16.6791	16.8001
WBGene00000155	W03G9.4	app-1	protein_coding	34.8843	33.8927	37.4709	40.6785
WBGene00000156	K04G2.8	2023-04-01	protein_coding	54.9702	57.64	67.9503	74.8757
WBGene00000158	Y105E8A.9	apg-1	protein_coding	33.3228	34.7728	27.235	29.0591
WBGene00000159	F29G9.3	aps-1	protein_coding	20.8312	20.1948	14.2115	17.2265
WBGene00000160	Y71H2B.10	apb-1	protein_coding	32.7373	33.0926	19.261	21.789
WBGene00000161	T20B5.1	apa-2	protein_coding	7.7008	6.75294	5.57494	5.96959
WBGene00000162	W09G10.4	apd-3	protein_coding	26.1189	25.9396	24.5846	26.2236
WBGene00000163	R11A5.1	apb-3	protein_coding	18.56	17.8585	8.77368	9.97775
WBGene00000165	Y48G8AL.14	aps-3	protein_coding	4.58557	4.96275	3.5113	3.53075
WBGene00000168	K08D9.3	apx-1	protein_coding	11.0011	10.47	10.3274	12.2377
WBGene00000177	K07A1.16	aqp-9	protein_coding	2.20023	2.43234	7.76837	8.78383
WBGene00000178	ZK1321.3	aqp-10	protein_coding	12.1367	13.3138	7.72267	8.78383
WBGene00000182	B0336.2	arf-1	protein_coding	37.9185	37.2372	37.5852	41.979
WBGene00000183	F57H12.1	arf-5	protein_coding	25.8527	25.2995	18.8497	21.256
WBGene00000184	Y116A8C.12	arf-6	protein_coding	20.086	19.9068	14.9884	15.0519
WBGene00000186	C01C7.1	ark-1	protein_coding	70.8687	69.6417	104.005	119.52
WBGene00000187	F54C9.10	arl-1	protein_coding	10.9302	10.4334	9.32204	9.82851
WBGene00000190	F45E4.1	warf-1	protein_coding	0.177438	0.14402	0.548355	0
WBGene00000192	Y57G11C.13	arl-8	protein_coding	37.2619	38.8854	30.6622	31.2551
WBGene00000196	W02B12.6	aars-1	protein_coding	24.8413	23.4593	25.1329	24.7312
WBGene00000197	F28H1.3	aars-2	protein_coding	176.196	162.839	163.684	168.939
WBGene00000198	C15F1.6	art-1	protein_coding	13.3078	15.5542	7.81406	7.67519
WBGene00000199	Y71F9AL.16	arx-1	protein_coding	26.3673	26.7717	30.3423	31.447
WBGene00000200	K07C5.1	arx-2	protein_coding	26.9706	26.9797	16.405	17.8661
WBGene00000201	Y79H2A.6	arx-3	protein_coding	13.9466	14.338	16.702	18.1646
WBGene00000203	Y37D8A.1	arx-5	protein_coding	7.09751	7.10499	6.94583	6.48127
WBGene00000204	C35D10.16	arx-6	protein_coding	38.433	37.4452	37.7451	38.9729
WBGene00000205	M01B12.3	arx-7	protein_coding	10.1849	8.51318	9.41343	9.50871
WBGene00000206	F35G12.10	asb-1	protein_coding	7.02654	6.33688	6.76305	6.69447
WBGene00000207	F02E8.1	asb-2	protein_coding	116.754	104.142	3.79279	3.02744
WBGene00000209	K07A12.3	asg-1	protein_coding	5.12795	5.18472	3.7014	2.92084
WBGene00000210	C53B7.4	asg-2	protein_coding	18.8262	15.6502	2.28481	1.98276
WBGene00000221	T04C10.4	atf-4	protein_coding	34.7601	33.3166	21.5915	26.5007
WBGene00000222	F45E6.2	atf-6	protein_coding	29.6676	27.3958	8.72799	11.2996
WBGene00000223	C07G2.2	atf-7	protein_coding	25.4978	22.4351	16.7248	17.9301
WBGene00000224	F26D10.9	atgp-1	protein_coding	5.7135	4.70465	2.51329	2.85688
WBGene00000226	T06E4.3	atl-1	protein_coding	103.624	103.886	100.715	100.161
WBGene00000227	Y48G1BL.2	atm-1	protein_coding	122.734	118.897	219.114	227.974
WBGene00000229	C34E10.6	atp-2	protein_coding	21.8249	22.2111	14.8513	13.7301
WBGene00000230	F27C1.7	atp-3	protein_coding	9.04933	8.41717	3.92988	4.00815
WBGene00000231	D2045.1	atx-2	protein_coding	27.1657	29.5134	27.2045	29.4642
WBGene00000235	B0464.7	baf-1	protein_coding	5.00375	4.99269	6.1233	5.20207
WBGene00000236	F57B10.11	bag-1	protein_coding	20.015	21.603	17.7302	18.6763
WBGene00000237	Y71F9AR.1	bam-2	protein_coding	16.6792	16.5143	2.23912	1.7056
WBGene00000247	T19E7.3	bec-1	protein_coding	30.6613	33.9727	37.4709	38.845
WBGene00000248	C54C6.2	ben-1	protein_coding	8.52885	7.96377	4.00985	4.44877
WBGene00000249	T27F2.3	bir-1	protein_coding	17.9567	18.1785	14.3029	14.8813
WBGene00000250	C50B8.2	bir-2	protein_coding	19.3407	17.5384	27.829	26.2662
WBGene00000253	F56C11.1	bli-3	protein_coding	20.1569	18.8506	12.8863	12.7732
WBGene00000254	K04F10.4	bli-4	protein_coding	40.2074	38.8534	23.1223	25.2215
WBGene00000256	Y73B6BL.34	bli-6	protein_coding	0.301475	0.31151	0.211508	0.0523862
WBGene00000257	F23B12.8	bmk-1	protein_coding	127.649	124.209	346.789	366.704
WBGene00000259	F13H8.10	bpl-1	protein_coding	6.81361	6.84895	6.1233	5.50055
WBGene00000262	F54B11.6	bra-1	protein_coding	22.2862	20.8349	9.50482	9.29551
WBGene00000264	C36A4.8	brc-1	protein_coding	30.5725	33.3806	28.9943	32.8328
WBGene00000265	K04C2.4	brd-1	protein_coding	29.8273	27.0117	24.4932	24.4753
WBGene00000267	Y39E4B.9	bre-2	protein_coding	18.7374	17.4744	6.94583	7.88839
WBGene00000268	B0464.4	bre-3	protein_coding	7.15075	6.91296	4.68387	4.51983
WBGene00000269	Y73E7A.7	bre-4	protein_coding	2.30669	1.50421	1.41658	1.15128
WBGene00000271	F45E12.2	brf-1	protein_coding	31.2645	33.6687	22.4369	23.3667
WBGene00000274	F15D4.1	btf-1	protein_coding	65.3326	67.0493	58.4455	65.6229
WBGene00000275	R06C7.8	bub-1	protein_coding	125.768	118.832	151.712	150.476
WBGene00000276	F57B9.5	byn-1	protein_coding	32.5953	32.5645	34.1123	33.4297
WBGene00000292	D2024.6	cap-1	protein_coding	14.6564	12.7378	13.6632	16.2885
WBGene00000293	M106.5	cap-2	protein_coding	22.1797	23.4913	23.7164	23.452
WBGene00000294	F41G4.2	cas-1	protein_coding	29.4547	23.1232	13.0463	10.8732
WBGene00000301	T13F2.8	cav-1	protein_coding	13.5563	14.274	8.36242	9.29551
WBGene00000366	R10E11.1	cbp-1	protein_coding	71.3655	66.8573	59.1691	63.8533
WBGene00000368	T28F2.5	ccb-1	protein_coding	13.8756	11.8096	4.52393	3.58176
WBGene00000369	Y56A3A.20	ccf-1	protein_coding	39.7461	38.3573	39.8014	42.4907
WBGene00000371	F26E4.9	cox-5B	protein_coding	10.7527	10.6255	8.17963	7.50463
WBGene00000374	C01F6.3	cyp-31A1	pseudogene	19.4206	18.0452	43.3467	45.4186
WBGene00000375	ZK177.5	cyp-44A1	protein_coding	8.51702	7.55305	9.11641	9.59399
WBGene00000376	ZC518.3	ccr-4	protein_coding	29.3127	28.612	26.6866	30.5942
WBGene00000377	T05C12.7	cct-1	protein_coding	35.0262	35.3649	30.4794	34.0267
WBGene00000378	T21B10.7	cct-2	protein_coding	42.3012	41.7658	45.0565	44.3455
WBGene00000379	K01C8.10	cct-4	protein_coding	28.8514	28.868	25.3614	24.2195
WBGene00000380	C07G2.3	cct-5	protein_coding	15.4726	13.7619	12.2466	12.0245
WBGene00000381	F01F1.8	cct-6	protein_coding	24.4509	23.4913	32.7642	33.1312
WBGene00000382	C43E11.10	cdc-6	protein_coding	41.0591	39.2695	47.4327	51.5091
WBGene00000383	C17G10.4	cdc-14	protein_coding	55.9639	56.2638	74.165	82.1245
WBGene00000386	K06A5.7	cdc-25.1	protein_coding	43.2239	44.6782	40.624	42.7679
WBGene00000388	ZK637.11	cdc-25.3	protein_coding	2.12925	2.20831	2.10203	2.60104
WBGene00000390	R07G3.1	cdc-42	protein_coding	25.7285	28.8253	25.6051	26.1383
WBGene00000392	F49E8.4	cdd-2	protein_coding	10.7172	10.5615	11.5612	12.4082
WBGene00000393	C15B12.7	cdf-1	protein_coding	91.0611	89.0364	16.3136	17.4397
WBGene00000396	F25F2.2	cdh-4	protein_coding	9.19128	8.57719	13.0691	13.5169
WBGene00000397	F08B4.2	cdh-5	protein_coding	1.31304	1.34419	1.37089	1.40712
WBGene00000403	B0034.3	casy-1	protein_coding	1.0114	1.18416	0.73114	0.980719
WBGene00000405	T05G5.3	cdk-1	protein_coding	139.927	145.204	250.873	287.095
WBGene00000407	T27E9.3	cdk-5	protein_coding	33.1809	32.8046	27.0065	27.5028
WBGene00000408	Y39G10AL.3	cdk-7	protein_coding	14.3015	14.402	18.9183	19.3159
WBGene00000409	F39H11.3	cdk-8	protein_coding	31.371	30.1802	61.827	61.3162
WBGene00000410	H25P06.2	cdk-9	protein_coding	49.1858	46.9825	48.5751	55.8583
WBGene00000411	R06F6.1	cdl-1	protein_coding	32.1162	31.1403	15.3539	18.0793
WBGene00000413	Y54E10A.15	cdt-1	protein_coding	53.2491	56.0238	57.5773	62.3609
WBGene00000415	Y47H9C.4	ced-1	protein_coding	18.5451	18.2263	10.1082	10.9237
WBGene00000416	Y41D4B.13	ced-2	protein_coding	20.2989	21.283	19.0096	20.4672
WBGene00000417	C48D1.2	ced-3	protein_coding	38.6105	40.4856	26.9151	26.9484
WBGene00000418	C35D10.9	ced-4	protein_coding	50.073	49.6709	48.8493	55.1761
WBGene00000419	C02F4.1	ced-5	protein_coding	50.2149	47.1425	38.2935	45.4542
WBGene00000420	F56D2.7	ced-6	protein_coding	9.20311	10.4655	4.56963	4.81121
WBGene00000421	C48B4.4	ced-7	protein_coding	30.3774	33.3806	26.8694	30.0612
WBGene00000422	F08F1.5	ced-8	protein_coding	11.1431	12.0977	4.29545	5.79903
WBGene00000423	T07C4.8	ced-9	protein_coding	23.0669	22.0511	15.0341	16.6296
WBGene00000424	C09G12.8	ced-10	protein_coding	70.1708	70.6445	65.2543	70.2493
WBGene00000426	Y106G6E.5	ced-12	protein_coding	16.8389	15.0101	9.68761	9.63663
WBGene00000433	ZK265.4	ceh-8	protein_coding	0.567801	0.320044	0.36557	0.511679
WBGene00000443	F31E3.1	ceh-20	protein_coding	348.878	354.065	282.86	301.336
WBGene00000459	F22D3.1	ceh-38	protein_coding	31.7969	31.5884	52.4593	55.8157
WBGene00000460	T26C11.7	ceh-39	protein_coding	88.8195	79.9791	54.1196	53.8969
WBGene00000462	T26C11.5	ceh-41	protein_coding	26.7044	24.4514	21.3173	20.4672
WBGene00000464	Y54F10AM.4	ceh-44	protein_coding	16.3953	15.3621	11.3784	10.6173
WBGene00000465	C07G2.1	cpg-1	protein_coding	33.4293	29.2521	24.5846	20.9362
WBGene00000466	C03D6.3	cel-1	protein_coding	29.3482	30.5642	24.1962	26.7779
WBGene00000467	F52B5.5	cep-1	protein_coding	42.6095	44.7812	45.3028	50.1872
WBGene00000469	ZK909.4	ces-2	protein_coding	28.8159	26.7557	12.3837	15.393
WBGene00000472	F33A8.3	cey-1	protein_coding	28.4965	30.2442	19.8322	24.3048
WBGene00000473	F46F11.2	cey-2	protein_coding	36.3748	39.8775	32.947	33.6429
WBGene00000474	M01E11.5	cey-3	protein_coding	29.0998	27.8759	19.1467	19.3585
WBGene00000477	C18C4.2	cft-1	protein_coding	0.745239	0.960133	1.2795	1.7056
WBGene00000479	C07H6.5	cgh-1	protein_coding	62.6356	70.4098	35.1861	36.8836
WBGene00000480	Y38C9A.2	cgp-1	protein_coding	25.3736	22.6911	29.1542	31.0419
WBGene00000482	T14G8.1	chd-3	protein_coding	10.7172	9.47331	2.90171	3.07008
WBGene00000496	T25G3.2	chs-1	protein_coding	62.5114	60.0403	25.1329	26.6713
WBGene00000497	F48A11.1	chs-2	protein_coding	5.35862	5.47276	3.01595	2.85688
WBGene00000498	Y39H10A.7	chk-1	protein_coding	22.5346	21.0269	23.8078	23.2388
WBGene00000499	Y60A3A.12	chk-2	protein_coding	145.728	140.799	193.137	209.522
WBGene00000500	T09B4.10	chn-1	protein_coding	29.7386	27.8439	23.8535	25.8824
WBGene00000502	Y110A7A.13	chp-1	protein_coding	16.8921	15.9382	16.2679	15.2651
WBGene00000506	H14E04.5	cic-1	protein_coding	9.33323	7.87309	7.99685	7.88839
WBGene00000507	F44B9.4	cit-1.1	protein_coding	12.5626	11.9057	11.7439	12.8346
WBGene00000508	F44B9.3	cit-1.2	protein_coding	120.551	130.226	134.301	151.244
WBGene00000512	B0285.9	ckb-2	protein_coding	1.92816	1.4562	0.319874	0.440613
WBGene00000514	F22F7.5	ckb-4	protein_coding	150.183	139.347	10.0532	9.89247
WBGene00000515	T27A10.3	ckc-1	protein_coding	1.4195	1.4082	0.182785	0.767519
WBGene00000517	T05A6.2	cki-2	protein_coding	31.513	32.9646	41.1038	43.1516
WBGene00000518	C05H8.1	ckk-1	protein_coding	131.18	118.432	7.22001	6.31071
WBGene00000519	Y47D3A.4	cku-70	protein_coding	18.2406	16.1942	13.0691	12.5361
WBGene00000520	R07E5.8	cku-80	protein_coding	15.2951	15.9382	10.3731	11.3422
WBGene00000530	E04F6.11	clh-3	protein_coding	8.49927	9.48932	18.6441	17.9514
WBGene00000532	C07H4.2	clh-5	protein_coding	64.0196	64.4729	57.8515	64.5569
WBGene00000533	R07B7.1	clh-6	protein_coding	25.3026	22.9792	13.4804	16.5869
WBGene00000534	R01B10.1	cpi-2	protein_coding	67.1425	71.0499	92.4435	104.852
WBGene00000535	K08B4.6	cpi-1	protein_coding	1.66792	1.90426	4.8895	3.96551
WBGene00000536	ZC395.2	clk-1	protein_coding	13.8047	14.402	19.3752	19.8276
WBGene00000537	C07H6.6	clk-2	protein_coding	19.0568	19.2987	15.9023	16.459
WBGene00000540	C01G8.2	cln-3.2	protein_coding	23.4218	23.2352	9.13925	9.67927
WBGene00000542	C06G4.2	clp-1	protein_coding	52.007	53.1434	72.1544	69.9722
WBGene00000543	T04A8.16	clp-2	protein_coding	101.636	108.367	110.356	112.527
WBGene00000544	Y47H10A.1	clp-3	protein_coding	16.8743	15.6342	36.3742	36.6917
WBGene00000545	Y39A3CL.5	clp-4	protein_coding	99.1168	94.2371	24.9502	23.0256
WBGene00000546	Y77E11A.10	clp-6	protein_coding	40.3494	34.8368	35.3461	32.2998
WBGene00000547	Y77E11A.11	clp-7	protein_coding	34.7778	33.9407	22.7796	22.8124
WBGene00000548	F56D1.4	clr-1	protein_coding	22.925	22.1791	20.9746	19.5291
WBGene00000549	R107.6	cls-2	protein_coding	603.644	572.255	1153.88	1116.36
WBGene00000550	F55H2.6	clu-1	protein_coding	77.5049	78.2189	66.5795	77.8179
WBGene00000552	T21H3.3	cmd-1	protein_coding	14.195	12.6258	15.5824	19.4865
WBGene00000554	F55C10.1	cnb-1	protein_coding	85.9864	83.0515	55.521	57.4786
WBGene00000564	R01H10.8	cnk-1	protein_coding	15.3661	14.562	8.5909	8.61327
WBGene00000565	Y17G7B.15	cnt-1	protein_coding	23.9216	22.4831	16.3821	16.6296
WBGene00000566	Y39A1A.15	cnt-2	protein_coding	22.9959	23.6033	18.2785	20.0621
WBGene00000567	ZK632.6	cnx-1	protein_coding	31.442	32.4845	26.5952	29.1231
WBGene00000585	C06G3.10	cogc-2	protein_coding	14.5144	15.3301	16.8162	16.7149
WBGene00000592	F08H9.1	coh-3	protein_coding	51.6699	52.0872	59.2909	72.4239
WBGene00000594	T28C6.6	col-3	protein_coding	0.337309	0.401704	0.142133	0.0953861
WBGene00000615	F54C9.4	col-38	protein_coding	16.5727	18.0025	11.4698	9.48739
WBGene00000622	F53G12.7	col-45	protein_coding	79.3502	79.243	22.4369	24.6032
WBGene00000636	F22D6.10	col-60	protein_coding	6.10386	6.17686	0.685444	0.767519
WBGene00000644	C50D2.4	col-68	protein_coding	0.319388	0.256036	0.182785	0
WBGene00000647	Y49F6B.10	col-71	protein_coding	98.7235	84.4331	65.7798	63.8249
WBGene00000648	W09G10.1	col-72	protein_coding	3.76168	2.68837	1.96494	1.23656
WBGene00000660	T21B4.2	col-85	protein_coding	2.2091	1.50421	3.61001	2.94216
WBGene00000662	Y39G8C.4	col-87	protein_coding	0.747005	0.452572	0.550992	0.34112
WBGene00000678	F58F6.1	col-104	protein_coding	0.106463	0.192027	0.182785	0.2132
WBGene00000685	F29B9.9	col-111	protein_coding	64.3212	58.5841	0.502659	0.596959
WBGene00000688	D2024.8	col-114	protein_coding	0.195013	0.0906793	0.0287234	0.0523862
WBGene00000691	T28C6.4	col-117	protein_coding	0.337309	0.401704	0.0964369	0.0953861
WBGene00000699	C29F4.1	col-125	protein_coding	0.35801	0.393703	0.0735888	0.0847261
WBGene00000707	F52B11.4	col-133	protein_coding	0.0885499	0.0901458	0.0515715	0.0523862
WBGene00000709	Y51H4A.28	col-136	pseudogene	0.941242	0.664833	2.03628	1.20991
WBGene00000712	F41F3.4	col-139	protein_coding	2.11844	1.78638	1.13686	1.38062
WBGene00000727	F55C10.2	col-154	protein_coding	8.88355	8.96924	7.18781	6.62249
WBGene00000728	F55C10.3	col-155	protein_coding	8.77194	9.11331	6.72446	6.13868
WBGene00000730	T11F9.9	col-157	protein_coding	52.6736	51.6301	43.053	40.8576
WBGene00000762	F57B9.4	coq-2	protein_coding	23.0669	18.8186	36.6484	40.6359
WBGene00000763	Y57G11C.11	coq-3	protein_coding	29.987	27.0438	26.5495	24.518
WBGene00000764	T03F1.2	coq-4	protein_coding	3.76168	3.04042	1.87355	2.89952
WBGene00000765	ZK652.9	coq-5	protein_coding	12.4206	13.2498	13.8003	13.261
WBGene00000767	C35D10.4	coq-8	protein_coding	9.83006	8.6732	8.63659	7.29143
WBGene00000768	R01H10.3	cor-1	protein_coding	5.46509	4.51263	1.59937	1.62032
WBGene00000770	C40H1.1	cpb-1	protein_coding	75.2691	69.3856	148.376	150.945
WBGene00000771	C30B5.3	cpb-2	protein_coding	0.496826	0.28804	1.73646	1.4924
WBGene00000772	B0414.5	cpb-3	protein_coding	81.5859	83.2436	78.0492	88.4352
WBGene00000773	F28C6.3	cpf-1	protein_coding	13.7337	11.7776	11.6982	9.50871
WBGene00000777	F43G9.9	cpn-1	protein_coding	7.29752	7.06716	8.71073	7.01706
WBGene00000780	F49D11.8	cpn-4	protein_coding	212.162	206.781	380.878	396.232
WBGene00000786	C25B8.3	cpr-6	protein_coding	1.66792	1.56822	0.913925	0.959399
WBGene00000787	C41D11.8	cps-6	protein_coding	76.8306	78.0588	123.974	120.159
WBGene00000788	F32B5.8	cpz-1	protein_coding	7.4169	7.48904	2.69608	2.68632
WBGene00000794	Y47G6A.8	crn-1	protein_coding	7.91373	7.87309	5.84912	6.77975
WBGene00000795	CD4.2	crn-2	protein_coding	5.67801	6.65692	21.9799	19.8702
WBGene00000796	C14A4.4	crn-3	protein_coding	69.4847	66.6332	72.7028	71.5072
WBGene00000797	AH9.2	crn-4	protein_coding	1.91633	1.53621	2.65038	2.89952
WBGene00000798	C14A4.5	crn-5	protein_coding	15.6145	13.9539	10.5558	10.4468
WBGene00000800	Y23H5A.7	cars-1	protein_coding	28.603	28.7133	25.3462	23.2956
WBGene00000801	Y23H5A.1	cars-2	pseudogene	1966.67	1874.46	1724.24	1622.84
WBGene00000803	F53H4.1	csb-1	protein_coding	50.2504	47.6866	21.4315	21.9169
WBGene00000804	Y48E1B.12	csc-1	protein_coding	18.3471	15.6182	22.6653	23.3667
WBGene00000812	Y48G1C.2	csk-1	protein_coding	63.7948	58.0614	44.5539	48.3892
WBGene00000813	Y59A8A.1	csn-1	protein_coding	20.1037	18.4346	14.3715	15.3717
WBGene00000814	B0025.2	csn-2	protein_coding	16.413	17.8745	14.2572	16.1819
WBGene00000815	Y38C1AA.2	csn-3	protein_coding	29.7741	31.8604	32.7871	31.1058
WBGene00000817	B0547.1	csn-5	protein_coding	21.8603	21.475	24.7674	23.4093
WBGene00000818	Y67H2A.6	csn-6	protein_coding	23.0314	22.3071	20.4262	19.2306
WBGene00000819	Y48E1B.13	csp-1	protein_coding	278.01	263.877	102.223	110.651
WBGene00000820	Y73B6BL.7	csp-2	protein_coding	74.6008	71.2952	65.894	62.3538
WBGene00000821	Y47H9C.6	csp-3	protein_coding	73.5243	71.6846	71.5375	60.0655
WBGene00000829	MTCE.21	ctb-1	protein_coding	0.0354876	0	0.0456963	0.17056
WBGene00000833	T20G5.2	cts-1	protein_coding	19.4827	17.7625	9.09356	8.91175
WBGene00000834	Y76A2A.2	cua-1	protein_coding	31.1581	30.7243	30.845	30.0185
WBGene00000835	ZK652.11	cuc-1	protein_coding	13.4143	16.7383	13.2062	16.6722
WBGene00000836	D2045.6	cul-1	protein_coding	34.6359	33.9567	29.794	31.8094
WBGene00000837	ZK520.4	cul-2	protein_coding	34.352	35.701	40.1213	39.8683
WBGene00000838	Y108G3AL.1	cul-3	protein_coding	20.3107	19.6667	16.542	17.9941
WBGene00000839	F45E12.3	cul-4	protein_coding	39.9235	41.8938	50.9056	55.3467
WBGene00000840	ZK856.1	cul-5	protein_coding	27.1125	27.2678	30.6165	32.0226
WBGene00000843	F25D7.1	cup-2	protein_coding	7.87824	7.80908	4.79811	5.96959
WBGene00000846	R13A5.1	cup-5	protein_coding	13.6095	14.098	10.4416	12.259
WBGene00000853	M142.2	cut-6	protein_coding	0	0	0.0456963	0
WBGene00000854	C07H6.8	cux-7	protein_coding	13.4498	13.0898	8.77368	11.5696
WBGene00000857	K10B4.6	cwn-1	protein_coding	115.015	122.129	46.2446	55.0055
WBGene00000863	ZK507.6	cya-1	protein_coding	62.538	61.7707	64.8582	70.4092
WBGene00000864	F59H6.7	cya-2	protein_coding	22.7799	21.2037	13.409	10.8914
WBGene00000865	ZC168.4	cyb-1	protein_coding	15.3661	12.6524	18.248	19.8844
WBGene00000866	Y43E12A.1	cyb-2.1	protein_coding	21.0086	21.8697	26.222	26.3444
WBGene00000867	H31G24.4	cyb-2.2	protein_coding	15.4371	16.845	26.679	28.5617
WBGene00000868	T06E6.2	cyb-3	protein_coding	33.5003	31.5884	43.8227	45.5395
WBGene00000870	Y38F1A.5	cyd-1	protein_coding	2.62608	2.43234	1.73646	2.21728
WBGene00000871	C37A2.4	cye-1	protein_coding	65.3504	66.6493	54.1958	61.8066
WBGene00000872	F11H8.4	cyk-1	protein_coding	104.83	100.622	138.734	150.263
WBGene00000874	ZK328.1	cyk-3	protein_coding	50.7117	50.407	51.2255	56.2847
WBGene00000875	K08E3.6	cyk-4	protein_coding	64.6051	59.3522	48.8036	48.908
WBGene00000876	C52E4.6	cyl-1	protein_coding	11.2141	13.0898	14.8056	16.459
WBGene00000877	Y49A3A.5	cyn-1	protein_coding	5.32905	6.05417	6.04714	4.86806
WBGene00000880	F59E10.2	cyn-4	protein_coding	13.4853	14.402	8.81938	9.12495
WBGene00000881	F31C3.1	cyn-5	protein_coding	3.37132	3.45648	4.43254	4.60511
WBGene00000882	F42G9.2	cyn-6	protein_coding	0.212925	0.0960133	0.137089	0.29848
WBGene00000884	D1009.2	cyn-8	protein_coding	3.54876	3.23245	1.75931	1.87616
WBGene00000885	T27D1.1	cyn-9	protein_coding	8.41055	9.05726	6.48887	7.24879
WBGene00000889	Y116A8C.34	cyn-13	protein_coding	26.4382	26.0196	18.5984	17.0133
WBGene00000890	F39H2.2	sig-7	protein_coding	24.0606	24.8995	14.9884	16.2885
WBGene00000891	Y87G2A.6	cyn-15	protein_coding	37.9717	35.973	35.5974	36.0094
WBGene00000892	Y17G7B.9	cyn-16	protein_coding	15.6264	15.1381	9.92371	8.7554
WBGene00000894	M110.5	dab-1	protein_coding	40.2429	40.8377	39.3445	45.5181
WBGene00000896	F57B10.10	dad-1	protein_coding	18.1341	17.8265	13.4347	12.6641
WBGene00000897	F29C4.1	daf-1	protein_coding	4.5779	5.0567	4.8438	5.28735
WBGene00000898	Y55D5A.5	daf-2	protein_coding	106.534	101.774	141.978	139.582
WBGene00000899	F25E2.5	daf-3	protein_coding	19.1278	14.754	9.00216	11.5554
WBGene00000900	C05D2.1	daf-4	protein_coding	1.20658	0.896124	1.09671	1.23656
WBGene00000903	B0412.2	daf-7	protein_coding	2.69706	1.76024	3.56431	3.88024
WBGene00000904	R05D11.1	daf-8	protein_coding	1.10011	1.02414	0.639748	0.682239
WBGene00000911	C10C5.6	daf-15	protein_coding	103.003	107.583	213.379	229.36
WBGene00000912	R13H8.1	daf-16	protein_coding	183.311	176.056	108.392	127.771
WBGene00000913	T07A9.6	daf-18	protein_coding	61.1096	62.2486	43.4572	41.5739
WBGene00000915	C47E8.5	hsp-90	protein_coding	108.965	119.569	32.2616	36.4358
WBGene00000917	Y48G1A.3	daf-25	protein_coding	16.8566	17.5384	28.6516	27.8865
WBGene00000923	K07H8.3	daf-31	protein_coding	19.9795	18.5626	16.3593	15.9473
WBGene00000931	C25A1.10	dao-5	protein_coding	88.9318	89.5164	126.213	132.44
WBGene00000933	C14A4.2	dap-3	protein_coding	22.9605	22.6271	15.8566	18.2925
WBGene00000935	F56D1.7	daz-1	protein_coding	31.9033	27.4278	23.7621	25.7972
WBGene00000937	C55B7.8	dbr-1	protein_coding	26.5802	26.2116	22.8938	24.2621
WBGene00000938	C26C6.5	dcp-66	protein_coding	89.4642	95.7253	73.0683	80.2057
WBGene00000939	K12H4.8	dcr-1	protein_coding	42.6206	40.6456	50.6772	51.9781
WBGene00000940	Y113G7A.9	dcs-1	protein_coding	14.408	14.37	8.91077	10.8305
WBGene00000941	Y39A3CR.4	ddp-1	protein_coding	19.9795	19.8748	10.0989	11.3849
WBGene00000951	K03B8.9	deg-3	protein_coding	1.17109	1.08815	1.41658	1.96144
WBGene00000959	F46H6.2	dgk-2	protein_coding	42.4076	41.7658	4.66102	6.09751
WBGene00000961	T21B6.1	dgn-1	protein_coding	51.528	52.9353	21.066	23.1535
WBGene00000962	T21E12.4	dhc-1	protein_coding	199.014	197.819	174.56	189.662
WBGene00000965	C01G8.3	dhs-1	protein_coding	16.3953	14.754	15.5824	16.8001
WBGene00000967	T02E1.5	dhs-3	protein_coding	1.95182	2.20831	1.14241	1.53504
WBGene00000970	C17G10.8	dhs-6	protein_coding	8.19763	7.80908	8.45381	9.67927
WBGene00000973	Y32H12A.3	dhs-9	protein_coding	5.1457	5.12071	7.4028	5.45791
WBGene00000975	K08F4.9	dhs-12	protein_coding	6.00678	5.54808	4.20449	3.98146
WBGene00000976	F36H9.3	dhs-13	protein_coding	6.77813	6.75294	11.4241	11.1717
WBGene00000987	Y60A3A.10	dhs-24	protein_coding	14.2128	13.7139	12.1552	11.8539
WBGene00000990	C04F6.5	dhs-27	protein_coding	0.709751	0.480067	0.594051	0.29848
WBGene00000992	F27D9.6	dhs-29	protein_coding	0.390363	0.320044	0.36557	0.17056
WBGene00000993	T25G12.7	dhs-30	protein_coding	5.1457	6.41689	2.78747	3.46805
WBGene00000994	F08B4.1	ints-6	protein_coding	33.0034	35.3809	29.0171	33.4297
WBGene00000995	C18D1.1	die-1	protein_coding	12.7755	11.3616	12.9777	14.7108
WBGene00000996	F49E8.5	dif-1	protein_coding	4.32948	5.21672	5.39216	4.69039
WBGene00000998	K07E12.1	dig-1	protein_coding	0.283901	0.304042	0.182785	0.38376
WBGene00001001	C04G2.6	dis-3	protein_coding	46.7726	46.8865	77.638	79.3103
WBGene00001002	R01H10.1	div-1	protein_coding	32.1872	27.8439	25.6356	24.0916
WBGene00001005	T26A5.9	dlc-1	protein_coding	8.69445	8.32116	10.6929	9.76455
WBGene00001006	C25F6.2	dlg-1	protein_coding	4.64887	4.2886	3.7014	4.00815
WBGene00001007	C39E9.14	dli-1	protein_coding	37.5458	34.6928	32.3073	30.4876
WBGene00001008	F33E2.2	dlk-1	protein_coding	280.955	255.075	81.6135	75.9417
WBGene00001016	F43G6.1	dna-2	protein_coding	54.5444	54.5036	60.6846	59.8238
WBGene00001017	ZK593.5	dnc-1	protein_coding	58.4125	55.9758	55.9322	63.4909
WBGene00001018	C28H8.12	dnc-2	protein_coding	11.3915	12.7378	11.9267	13.5169
WBGene00001019	B0035.14	dnj-1	protein_coding	16.7501	16.8343	13.5718	13.261
WBGene00001020	B0035.2	dnj-2	protein_coding	19.1101	20.7709	15.8795	18.3565
WBGene00001022	C01G8.4	dnj-4	protein_coding	2.83901	2.52835	3.15304	3.79496
WBGene00001023	C04A2.7	dnj-5	protein_coding	46.3823	47.1425	43.2287	45.5395
WBGene00001025	C55B6.2	dnj-7	protein_coding	73.7077	82.7955	51.2712	56.967
WBGene00001027	F11G11.7	dnj-9	protein_coding	22.8185	21.0269	18.8726	20.254
WBGene00001028	F22B7.5	dnj-10	protein_coding	24.0251	24.8675	33.3126	31.3404
WBGene00001029	F38A5.13	dnj-11	protein_coding	22.854	23.8433	23.3508	24.6459
WBGene00001030	F39B2.10	dnj-12	protein_coding	43.0819	42.4059	29.2456	32.1932
WBGene00001031	F54D5.8	dnj-13	protein_coding	53.0184	54.3755	39.2531	44.8146
WBGene00001032	K02G10.8	dnj-14	protein_coding	3.61973	3.90454	2.74178	3.11272
WBGene00001034	R74.4	dnj-16	protein_coding	33.3583	33.6367	20.7461	24.987
WBGene00001035	T03F6.2	dnj-17	protein_coding	14.7273	14.626	14.897	15.2651
WBGene00001036	T04A8.9	dnj-18	protein_coding	6.5652	8.25715	3.10735	3.75232
WBGene00001037	T05C3.5	dnj-19	protein_coding	47.163	47.6546	37.1511	41.7445
WBGene00001038	T15H9.7	dnj-20	protein_coding	6.88459	6.91296	7.69982	7.80311
WBGene00001041	T24H10.3	dnj-23	protein_coding	49.7536	50.247	33.3583	36.3292
WBGene00001042	W03A5.7	dnj-24	protein_coding	78.9598	77.0347	41.9949	43.6633
WBGene00001043	W07A8.3	dnj-25	protein_coding	21.1151	21.571	21.8885	21.789
WBGene00001044	Y39C12A.8	dnj-26	protein_coding	14.7983	15.3621	17.3646	16.0326
WBGene00001046	Y54E10BL.4	dnj-28	protein_coding	4.75533	6.14485	4.43254	6.22543
WBGene00001047	Y63D3A.6	dnj-29	protein_coding	37.12	35.3649	46.1989	44.9425
WBGene00001048	Y71F9B.16	dnj-30	protein_coding	13.4853	14.69	10.6015	10.66
WBGene00001049	F33H2.1	dog-1	protein_coding	60.3998	61.9766	289.052	295.196
WBGene00001050	F54C1.2	dom-3	protein_coding	24.238	22.9152	21.363	19.5931
WBGene00001051	C09G4.3	cks-1	protein_coding	13.2014	14.514	16.8619	17.8235
WBGene00001056	K02F2.1	dpf-3	protein_coding	26.4382	26.3077	17.1361	19.4865
WBGene00001057	F01F1.5	dpf-4	protein_coding	14.5499	15.3941	10.8757	10.4041
WBGene00001058	R11E3.8	dpf-5	protein_coding	17.797	17.5064	19.7636	19.6997
WBGene00001060	R11E3.7	dpf-7	protein_coding	34.5294	34.4688	24.9045	25.9677
WBGene00001061	T23G7.1	dpl-1	protein_coding	35.9134	32.1005	39.9842	44.2176
WBGene00001073	F46E10.9	dpy-11	protein_coding	11.3738	13.0738	13.4804	14.9666
WBGene00001080	Y59A8B.1	dpy-21	protein_coding	39.613	37.0131	45.4242	44.6993
WBGene00001081	F47A4.2	dpy-22	protein_coding	9.47518	10.3374	14.8056	13.0052
WBGene00001082	R160.1	dpy-23	protein_coding	9.83006	10.0494	5.11798	5.03151
WBGene00001085	C25G4.5	dpy-26	protein_coding	58.1286	60.0883	59.7936	63.3203
WBGene00001086	R13G10.1	dpy-27	protein_coding	7.23946	8.38516	10.0532	9.59399
WBGene00001087	Y39A1B.3	dpy-28	protein_coding	33.5712	33.6687	27.1436	26.6073
WBGene00001088	ZK863.6	dpy-30	protein_coding	14.337	13.9219	12.3837	13.6021
WBGene00001090	F15B10.2	drh-1	protein_coding	35.4225	35.3009	39.9842	41.8014
WBGene00001091	C01B10.1	drh-2	pseudogene	2.38358	3.16844	2.4676	2.52997
WBGene00001092	F53A2.5	dro-1	protein_coding	19.8198	19.9228	16.7477	15.4996
WBGene00001093	T12E12.4	drp-1	protein_coding	74.0626	75.5625	108.574	116.833
WBGene00001094	B0464.1	dars-1	protein_coding	16.0404	16.0982	13.7546	15.4783
WBGene00001095	F10C2.6	dars-2	protein_coding	16.6082	17.5064	13.8003	15.3077
WBGene00001102	C27A2.6	dsh-2	protein_coding	29.3127	28.868	33.8152	34.4531
WBGene00001110	F38B7.5	duo-1	protein_coding	92.5871	92.8609	122.923	134.486
WBGene00001111	F29C4.5	duo-2	pseudogene	153.643	150.821	126.053	131.544
WBGene00001112	Y106G6H.12	duo-3	protein_coding	123.745	125.105	171.498	176.572
WBGene00001115	F47G6.1	dyb-1	protein_coding	1.77438	1.90426	1.91924	2.25992
WBGene00001117	F54C1.5	dyf-1	protein_coding	0.319388	0.448062	0.502659	0.25584
WBGene00001118	ZK520.3	dyf-2	protein_coding	1.66792	1.92027	0.319874	0.426399
WBGene00001119	C04C3.5	dyf-3	protein_coding	50.5698	46.5985	6.169	5.50055
WBGene00001130	C02C6.1	dyn-1	protein_coding	4.25851	3.42448	4.66102	4.86095
WBGene00001131	F15D3.1	dys-1	protein_coding	131.481	129.634	91.027	97.1125
WBGene00001134	D2013.5	eat-3	protein_coding	53.7282	52.4553	117.805	119.904
WBGene00001137	B0365.3	eat-6	protein_coding	30.2886	30.8203	15.1026	15.2651
WBGene00001145	C16C2.2	eat-16	protein_coding	10.6108	11.2976	12.0638	12.4509
WBGene00001147	Y105E8A.7	eat-18	protein_coding	93.9001	92.5248	88.5594	82.0393
WBGene00001150	C29F3.1	ech-1.1	protein_coding	0.195182	0.176024	0.822533	0.469039
WBGene00001151	F38H4.8	ech-2	protein_coding	8.8364	10.8335	11.2641	12.3229
WBGene00001153	R06F6.9	ech-4	protein_coding	13.0239	11.7456	20.2434	18.5484
WBGene00001154	F56B3.5	ech-5	protein_coding	6.03289	5.85681	7.49419	7.41935
WBGene00001155	T05G5.6	ech-6	protein_coding	2.59059	2.68837	1.37089	2.3452
WBGene00001160	F42A10.4	efk-1	protein_coding	31.0516	30.8523	19.3752	22.2154
WBGene00001161	Y102A5C.18	efl-1	protein_coding	26.6157	27.4918	29.7026	30.7008
WBGene00001162	Y48C3A.17	efl-2	protein_coding	20.7775	18.7004	19.6163	19.76
WBGene00001166	ZK328.2	eftu-2	protein_coding	50.1084	51.5592	38.065	39.6978
WBGene00001167	F25H5.4	eef-2	protein_coding	57.7028	55.8478	24.9959	24.1342
WBGene00001168	F31E3.5	eef-1A.1	protein_coding	15.8452	16.8983	6.42033	6.86503
WBGene00001169	R03G5.1	eef-1A.2	protein_coding	4.34723	4.16058	3.31298	2.25992
WBGene00001171	F16B3.1	egl-2	protein_coding	8.59954	8.74989	1.48831	1.46365
WBGene00001173	F55A8.2	egl-4	protein_coding	17.8502	17.1224	16.3593	16.0753
WBGene00001177	B0348.4	egl-8	protein_coding	308.529	287.464	8.72799	7.41935
WBGene00001178	F22E12.4	egl-9	protein_coding	64.7293	63.2408	36.8769	40.5506
WBGene00001179	F28C1.2	egl-10	protein_coding	7.9847	8.09712	4.20406	3.45384
WBGene00001186	F55A8.1	egl-18	protein_coding	1.02914	0.992138	1.64507	1.19392
WBGene00001188	W08D2.1	egl-20	protein_coding	13.0239	12.0017	8.27102	8.99703
WBGene00001189	F01D4.4	egl-21	protein_coding	3.44229	2.24031	3.19874	3.70968
WBGene00001194	C04A2.3	egl-27	protein_coding	52.8765	54.5036	61.9641	62.169
WBGene00001196	M01D7.7	egl-30	protein_coding	79.2281	78.9896	98.8182	100.673
WBGene00001202	R07A4.1	egl-36	protein_coding	1.52597	0.992138	1.41658	1.32184
WBGene00001209	C27D11.1	egl-45	protein_coding	49.86	50.247	45.4678	46.5628
WBGene00001214	F26A3.3	ego-1	protein_coding	105.948	104.318	132.176	144.294
WBGene00001215	Y53H1C.2	ego-2	protein_coding	354.216	310.366	53.3199	54.8847
WBGene00001224	ZK1248.3	ehs-1	protein_coding	26.5092	28.484	28.0575	28.1424
WBGene00001225	Y54E2A.11	eif-3.B	protein_coding	35.4521	35.3969	21.5686	24.1342
WBGene00001226	T23D8.4	eif-3.C	protein_coding	60.0095	60.7444	51.911	53.0441
WBGene00001227	R08D7.3	eif-3.D	protein_coding	24.4154	24.7074	17.0447	18.6763
WBGene00001228	B0511.10	eif-3.E	protein_coding	31.7614	34.2127	22.4826	25.6266
WBGene00001229	D2013.7	eif-3.F	protein_coding	23.7767	24.9635	18.05	19.4012
WBGene00001230	F22B5.2	eif-3.G	protein_coding	22.1442	21.827	14.7599	16.2032
WBGene00001232	Y74C10AR.1	eif-3.I	protein_coding	31.513	29.5081	27.4635	27.6733
WBGene00001233	T16G1.11	eif-3.K	protein_coding	14.7983	15.4261	15.9937	14.4976
WBGene00001234	C47B2.5	eif-6	protein_coding	22.8717	21.283	20.609	20.4245
WBGene00001235	Y41C4A.10	elb-1	protein_coding	48.4405	43.126	92.5898	83.0839
WBGene00001236	Y82E9BR.15	elc-1	protein_coding	86.3413	83.9317	96.8075	100.545
WBGene00001239	F56H11.4	elo-1	protein_coding	10.3269	10.3694	7.95115	7.20615
WBGene00001240	F11E6.5	elo-2	protein_coding	0.496826	0.512071	0.36557	0.25584
WBGene00001241	D2024.3	elo-3	protein_coding	26.6426	25.2993	25.2208	24.9576
WBGene00001247	Y53F4B.2	elo-9	protein_coding	50.4633	49.4149	10.7386	13.5595
WBGene00001258	Y80D3A.2	emb-4	protein_coding	33.6422	34.676	28.914	30.7008
WBGene00001259	T04A8.14	emb-5	protein_coding	63.7357	61.8326	59.6336	63.4056
WBGene00001262	K10D2.6	emb-8	protein_coding	25.4446	25.0275	19.5123	21.2347
WBGene00001281	F10B5.6	emb-27	protein_coding	47.0565	51.0791	106.198	115.64
WBGene00001284	F54C8.3	emb-30	protein_coding	76.2628	83.7236	66.351	69.759
WBGene00001303	F32D8.6	sec-61.G	protein_coding	6.67166	6.65692	5.25507	5.88431
WBGene00001309	M01D7.6	emr-1	protein_coding	10.6108	11.3616	10.5558	10.6173
WBGene00001320	ZK809.4	ent-1	protein_coding	20.1924	19.9708	9.55052	12.5148
WBGene00001324	R11E3.6	eor-1	protein_coding	28.461	27.6998	24.8816	27.9718
WBGene00001325	C44H4.7	eor-2	protein_coding	5.64252	6.30488	6.44317	6.77975
WBGene00001329	T04C10.2	epn-1	protein_coding	14.8693	13.7619	9.50482	9.21023
WBGene00001330	Y57G11C.24	eps-8	protein_coding	14.6919	14.37	9.23065	11.0011
WBGene00001332	T07A9.5	eri-1	protein_coding	26.2253	26.9477	21.1574	22.2581
WBGene00001333	C01G8.5	erm-1	protein_coding	24.5574	23.0112	16.6334	17.1626
WBGene00001335	F35A5.8	WBGene00001335	protein_coding	23.7057	20.2428	3.92988	4.39191
WBGene00001336	Y41E3.4	qars-1	protein_coding	22.0733	19.3147	18.3242	19.0174
WBGene00001337	ZC434.5	ears-1	protein_coding	26.9351	27.1398	27.5548	25.3281
WBGene00001338	T07A9.2	ears-2	protein_coding	6.42325	6.72093	4.70672	5.11679
WBGene00001340	T01D1.2	etr-1	protein_coding	16.8566	18.3545	16.9305	18.3139
WBGene00001352	H38K22.1	evl-14	protein_coding	40.1719	39.7175	34.9576	40.1668
WBGene00001365	Y105E8A.22	exc-4	protein_coding	38.1669	39.209	37.1739	39.2714
WBGene00001371	F26H11.5	exl-1	protein_coding	8.51702	8.51318	16.9533	15.7341
WBGene00001372	R09B3.1	exo-3	protein_coding	14.6386	14.9461	10.4187	8.65591
WBGene00001393	Y67H2A.8	fat-1	protein_coding	14.337	13.1538	8.04254	7.67519
WBGene00001394	W02A2.1	fat-2	protein_coding	6.24581	5.92082	3.51861	3.198
WBGene00001396	T13F2.1	fat-4	protein_coding	8.76543	9.72935	9.27634	10.8732
WBGene00001401	H12I13.4	fbf-1	protein_coding	60.3762	61.4752	61.7966	67.3356
WBGene00001402	F21H12.5	fbf-2	protein_coding	67.0124	65.6518	71.8498	76.29
WBGene00001404	K07A3.1	fbp-1	protein_coding	7.84275	8.32153	11.4698	12.375
WBGene00001405	C04F12.10	fce-1	protein_coding	10.3269	10.5935	8.5452	8.31479
WBGene00001406	F48F5.5	fce-2	protein_coding	92.0607	82.4274	85.4444	98.5196
WBGene00001411	F35D6.1	fem-1	protein_coding	37.7943	35.3009	24.1733	25.8398
WBGene00001412	T19C3.8	fem-2	protein_coding	13.6627	15.7142	11.2413	13.3463
WBGene00001413	C01F6.4	fem-3	protein_coding	11.7641	10.3854	6.60311	7.76047
WBGene00001414	F43G9.6	fer-1	protein_coding	2.147	2.08029	4.63817	4.26399
WBGene00001423	T01C3.7	fib-1	protein_coding	58.1641	56.8399	37.2882	41.1475
WBGene00001425	F13B9.8	fis-2	protein_coding	3.37132	3.55249	1.73646	1.4924
WBGene00001426	F36H1.1	fkb-1	protein_coding	13.4498	12.8338	12.0181	10.0204
WBGene00001427	Y18D10A.19	fkb-2	protein_coding	68.5265	71.786	65.7569	66.3478
WBGene00001431	F31D4.3	fkb-6	protein_coding	27.6448	29.7641	28.6516	32.1079
WBGene00001433	Y18D10A.25	fkb-8	protein_coding	1815.37	1795.16	1636.98	1526
WBGene00001435	C29F7.4	fkh-3	protein_coding	1.17109	1.34419	0.639748	1.10864
WBGene00001436	C29F7.5	fkh-4	protein_coding	1.45499	1.76024	0.685444	1.23656
WBGene00001439	F26D12.1	fkh-7	protein_coding	2.5551	2.9124	2.60469	3.198
WBGene00001443	B0523.5	fli-1	protein_coding	49.7891	53.0954	44.1883	49.6329
WBGene00001459	F15D4.8	flp-16	protein_coding	44.3595	45.4463	72.9769	73.2981
WBGene00001468	F09B12.6	flr-4	protein_coding	6.03289	6.11285	3.83849	4.64775
WBGene00001470	ZK783.4	baz-2	protein_coding	4.3561	4.16058	5.73488	4.84319
WBGene00001478	Y39A1A.19	fmo-3	protein_coding	1.9873	2.08029	0.73114	0.554319
WBGene00001480	H24K24.5	fmo-5	protein_coding	42.2302	40.6776	2.4676	2.81424
WBGene00001481	Y54E10A.4	fog-1	protein_coding	10.4333	8.12913	6.71735	6.43863
WBGene00001482	Y113G7B.5	fog-2	protein_coding	8.1444	7.17966	7.69221	8.71987
WBGene00001485	Y113G7A.8	fre-1	protein_coding	32.6131	30.4362	20.7461	19.2306
WBGene00001488	ZK270.2	frm-1	protein_coding	854.008	815.473	527.289	524.088
WBGene00001489	T04C9.6	frm-2	protein_coding	3.80604	3.29646	2.60469	2.17464
WBGene00001491	C24A11.8	frm-4	protein_coding	28.7804	27.6838	33.404	35.8176
WBGene00001492	Y38C1AB.8	frm-5.1	protein_coding	0.993652	1.13616	0.776837	0.852799
WBGene00001493	C51F7.1	frm-7	protein_coding	5.81996	6.56091	7.81406	7.33407
WBGene00001494	H09G03.2	frm-8	protein_coding	30.4838	29.092	1.46228	1.66296
WBGene00001496	F25H9.5	frm-10	protein_coding	19.4472	18.5946	18.3242	17.8661
WBGene00001497	T08B2.9	fars-1	protein_coding	24.3445	22.7232	23.168	23.6012
WBGene00001498	F22B5.9	fars-3	protein_coding	24.5219	24.9635	27.9204	27.119
WBGene00001499	C26E6.5	fsn-1	protein_coding	25.0897	23.5553	17.7302	16.2458
WBGene00001501	D1037.3	ftn-2	protein_coding	1.38402	1.56822	2.05633	1.74824
WBGene00001502	F52D10.3	ftt-2	protein_coding	2.34218	2.20831	1.87355	1.23656
WBGene00001503	H14A12.2	fum-1	protein_coding	20.2279	19.1387	8.72799	8.40007
WBGene00001509	ZK1248.14	fzo-1	protein_coding	61.9613	64.553	66.6252	70.3133
WBGene00001510	ZK1307.6	fzr-1	protein_coding	64.3745	62.2166	82.1619	86.687
WBGene00001511	ZK177.6	fzy-1	protein_coding	52.912	48.9348	49.5348	55.6878
WBGene00001513	T05H4.14	gad-1	protein_coding	35.4876	36.261	25.27	30.1464
WBGene00001514	C05D2.5	xnd-1	protein_coding	26.6157	25.2515	24.4932	27.3322
WBGene00001520	K09A9.5	gas-1	protein_coding	17.6018	16.6743	3.22159	3.98683
WBGene00001523	M05D6.7	gbh-2	protein_coding	31.3355	32.2925	13.8003	14.7534
WBGene00001526	T19A5.2	gck-1	protein_coding	81.2133	89.6924	85.909	101.824
WBGene00001527	F37B12.2	gcs-1	protein_coding	23.6702	24.8034	23.2594	24.4327
WBGene00001529	R134.2	gcy-2	pseudogene	0.934506	0.650757	3.05403	3.08074
WBGene00001531	ZK970.5	gcy-4	protein_coding	0.0709751	0.0640089	0	0.25584
WBGene00001535	C49H3.1	gcy-8	protein_coding	1.88084	1.72824	1.32519	1.19392
WBGene00001548	T26C12.4	gcy-23	protein_coding	7.59434	8.54519	1.82785	1.96144
WBGene00001555	T04D3.4	gcy-35	protein_coding	7.45239	7.04098	2.05633	2.94216
WBGene00001556	C46E1.2	gcy-36	protein_coding	0.0354876	0.0640089	0.137089	0
WBGene00001558	Y57G11C.10	gdi-1	protein_coding	47.8727	41.7018	48.4609	47.6715
WBGene00001561	W07B3.2	gei-4	protein_coding	68.562	67.8814	60.4105	70.164
WBGene00001562	B0513.1	lin-66	protein_coding	13.5917	14.61	13.2062	13.9646
WBGene00001563	C05C8.4	gei-6	protein_coding	81.0536	81.1953	62.5125	71.0382
WBGene00001565	C14B9.6	gei-8	protein_coding	6.59477	7.19033	7.09815	8.1158
WBGene00001566	C28C12.9	acdh-13	protein_coding	37.0845	37.9573	41.4008	39.5699
WBGene00001568	F32H2.1	snpc-4	protein_coding	57.5253	58.3441	50.5401	55.6878
WBGene00001569	F52D2.4	meg-3	protein_coding	15.721	17.1064	12.7493	12.1524
WBGene00001571	K01C8.5	gei-14	protein_coding	57.4721	58.9842	59.4737	64.0665
WBGene00001574	W10D5.3	gei-17	protein_coding	14.9225	14.9461	9.779	12.2803
WBGene00001580	F28D1.10	gex-3	protein_coding	108.84	115.984	116.114	124.082
WBGene00001581	F57F4.3	gfi-1	protein_coding	2.44864	2.1283	3.33583	2.40916
WBGene00001582	K02A11.1	gfi-2	protein_coding	18.0277	18.9146	21.8428	21.0641
WBGene00001583	M163.4	gfi-3	protein_coding	157.636	137.139	40.3955	41.5313
WBGene00001584	F45E4.10	nrde-4	protein_coding	32.5066	35.3649	33.7695	36.3719
WBGene00001585	M04B2.3	gfl-1	protein_coding	12.9885	13.1858	10.6929	12.4082
WBGene00001589	H04J21.3	gip-1	protein_coding	44.6079	45.1903	41.3094	44.644
WBGene00001595	T23G11.3	gld-1	protein_coding	64.9068	63.3688	34.0209	39.0156
WBGene00001596	ZC308.1	gld-2	protein_coding	52.841	49.9269	56.2064	61.6574
WBGene00001597	T07F8.3	gld-3	protein_coding	39.1073	39.3975	37.5623	41.0623
WBGene00001598	T21G5.3	glh-1	protein_coding	159.278	154.081	223.728	206.789
WBGene00001599	C55B7.1	glh-2	protein_coding	30.4838	27.6198	33.9523	35.3698
WBGene00001600	B0414.6	glh-3	protein_coding	29.916	31.3644	28.3317	31.4256
WBGene00001601	T12F5.3	glh-4	protein_coding	167.099	158.614	332.715	322.18
WBGene00001606	F26D10.10	gln-5	protein_coding	12.2432	12.8018	9.55052	11.129
WBGene00001607	C28D4.3	gln-6	protein_coding	15.9694	16.0662	25.7498	24.9444
WBGene00001609	F02A9.6	glp-1	protein_coding	66.0069	71.0179	49.0321	51.7009
WBGene00001617	F41B4.4	glr-6	protein_coding	3.26486	3.42448	1.96494	1.96144
WBGene00001623	Y53C12A.2	glt-5	protein_coding	0.993652	1.28018	1.50798	2.04672
WBGene00001627	C55B7.2	gly-2	protein_coding	1.1356	1.08815	2.05633	2.30256
WBGene00001628	ZK688.8	gly-3	protein_coding	34.0858	35.701	48.7579	47.7567
WBGene00001629	Y116F11B.12	gly-4	protein_coding	23.7767	24.9155	22.4826	22.322
WBGene00001630	Y39E4B.12	gly-5	protein_coding	15.0112	13.9859	7.4028	7.80311
WBGene00001632	Y46H3A.6	gly-7	protein_coding	19.3762	19.8428	13.5261	14.9666
WBGene00001635	Y45F10D.3	gly-10	protein_coding	35.3456	36.6771	33.8609	34.581
WBGene00001638	B0416.6	gly-13	protein_coding	143.547	149.909	82.1619	79.4809
WBGene00001639	M01F1.1	gly-14	protein_coding	8.87189	8.73721	17.2275	17.3545
WBGene00001645	C03E10.4	gly-20	protein_coding	17.034	17.0264	9.36773	10.5747
WBGene00001648	C26C6.2	goa-1	protein_coding	22.1797	21.539	25.9326	25.9251
WBGene00001649	H13N06.3	gob-1	protein_coding	1.02914	1.28018	0.913925	0.938079
WBGene00001650	F25H8.3	gon-1	protein_coding	23.3508	22.3711	12.3837	15.6062
WBGene00001651	T01H8.5	gon-2	protein_coding	11.1431	11.6496	9.13925	9.21023
WBGene00001653	K04D7.5	gon-4	protein_coding	38.9654	36.8051	37.014	38.4186
WBGene00001660	C34E10.3	gop-1	protein_coding	54.154	55.2717	56.6177	58.1609
WBGene00001661	C34E10.2	gop-2	protein_coding	14.337	14.242	12.2923	13.4316
WBGene00001662	C34E10.1	gop-3	protein_coding	15.2951	14.05	13.1148	13.858
WBGene00001663	T19C4.6	gpa-1	protein_coding	23.2444	25.6036	16.2679	17.3545
WBGene00001666	T07A9.7	gpa-4	protein_coding	55.3429	56.2478	24.9273	28.6114
WBGene00001671	F56H9.4	gpa-9	protein_coding	252.725	273.734	250.187	256.607
WBGene00001677	M04C7.1	gpa-15	protein_coding	0.425851	0.928129	2.19342	2.08936
WBGene00001678	Y95B8A.5	gpa-16	protein_coding	73.2097	68.7907	52.7419	50.2506
WBGene00001679	F13D12.7	gpb-1	protein_coding	38.8057	38.9174	43.183	49.8674
WBGene00001680	F52A8.2	gpb-2	protein_coding	54.6154	52.4233	22.9395	23.0256
WBGene00001682	F08B6.2	gpc-2	protein_coding	8.51702	8.22514	6.53457	7.71783
WBGene00001683	T09F3.3	gpd-1	protein_coding	31.5041	31.1163	46.5188	42.0536
WBGene00001684	K10B3.8	gpd-2	protein_coding	0.860574	0.712099	0.571203	0.692899
WBGene00001685	K10B3.7	gpd-3	protein_coding	1.0735	0.712099	0.753988	0.948739
WBGene00001686	F33H1.2	gpd-4	protein_coding	33.3849	31.1483	43.6399	39.879
WBGene00001688	F22B7.13	gpr-1	protein_coding	93.4743	99.1338	127.881	132.099
WBGene00001689	C38C10.4	gpr-2	protein_coding	83.0764	88.6683	113.441	120.287
WBGene00001707	Y48G8AR.1	grh-1	protein_coding	2.38635	2.62013	1.40195	1.78303
WBGene00001713	F42C5.7	grl-4	protein_coding	0.319388	0.384053	0.776837	0.38376
WBGene00001719	C26F1.5	grl-10	protein_coding	0.177438	0.128018	0.73114	0.852799
WBGene00001736	F40C5.3	grl-27	protein_coding	4.02192	3.65917	1.55367	1.96144
WBGene00001743	K06H7.4	grp-1	protein_coding	18.56	20.2908	14.5314	15.7341
WBGene00001744	T10F2.1	gars-1	protein_coding	47.9792	49.8949	41.7207	44.7293
WBGene00001745	R06A10.2	gsa-1	protein_coding	296.339	276.262	175.862	183.032
WBGene00001746	Y18D10A.5	gsk-3	protein_coding	27.7584	26.409	20.4034	20.1047
WBGene00001747	F29F11.6	gsp-1	protein_coding	26.3318	28.788	28.5602	28.3982
WBGene00001748	F56C9.1	gsp-2	protein_coding	50.6762	52.1832	64.1576	68.7782
WBGene00001763	F37B1.4	gst-15	protein_coding	2.80352	3.10443	2.69608	3.88024
WBGene00001764	F37B1.5	gst-16	protein_coding	10.593	10.6895	4.02127	5.75639
WBGene00001784	R07B1.4	gst-36	protein_coding	0.0532314	0.0160022	0	0.0639599
WBGene00001785	Y32G9A.1	gst-37	protein_coding	1.34853	1.79225	1.59937	1.2792
WBGene00001791	Y71F9AL.5	gst-43	protein_coding	9.19128	7.36102	2.83317	4.17871
WBGene00001793	Y46G5A.31	gsy-1	protein_coding	32.1162	32.0685	40.0299	38.5039
WBGene00001794	K04D7.3	gta-1	protein_coding	1.63243	1.66423	0.456963	0.469039
WBGene00001808	T10G3.6	gut-2	protein_coding	13.6627	12.8338	9.00216	11.0011
WBGene00001812	F43E2.4	haf-2	protein_coding	33.6245	30.3082	35.0947	40.2947
WBGene00001813	F57A10.3	haf-3	protein_coding	23.4395	23.0752	23.4422	24.3474
WBGene00001814	W04C9.1	haf-4	protein_coding	69.9637	64.649	109.58	109.414
WBGene00001815	W09D6.6	hmt-1	protein_coding	7.55885	7.72907	5.84912	6.24675
WBGene00001816	Y48G8AL.11	haf-6	protein_coding	8.80092	9.24928	7.72267	10.3615
WBGene00001819	ZK484.2	haf-9	protein_coding	4.0101	3.6165	1.69076	1.53504
WBGene00001827	C46A5.9	hcf-1	protein_coding	33.9616	31.2683	27.7376	31.0419
WBGene00001829	ZK1055.1	hcp-1	protein_coding	202.102	193.627	243.241	275.987
WBGene00001830	T06E4.1	hcp-2	protein_coding	52.0958	50.471	75.5359	74.4067
WBGene00001831	F58A4.3	hcp-3	protein_coding	148.888	148.101	264.17	317.348
WBGene00001832	T03F1.9	hcp-4	protein_coding	119.061	111.696	127.173	137.471
WBGene00001833	Y110A7A.1	hcp-6	protein_coding	82.4376	84.0117	65.5741	67.9254
WBGene00001834	C53A5.3	hda-1	protein_coding	38.3266	38.8214	27.8747	33.6429
WBGene00001835	C08B11.2	hda-2	protein_coding	16.2888	17.3464	16.2679	13.6448
WBGene00001836	R06C1.1	hda-3	protein_coding	64.3745	62.5367	89.222	84.4911
WBGene00001837	C10E2.3	hda-4	protein_coding	9.36872	9.10526	7.53988	9.50871
WBGene00001838	Y51H1A.5	hda-10	protein_coding	7.06203	7.201	4.11266	3.8376
WBGene00001840	C26D10.2	hel-1	protein_coding	55.1832	52.6793	58.217	53.6411
WBGene00001842	ZK287.8	her-1	protein_coding	1.88084	2.27232	1.64507	1.66296
WBGene00001844	K02E10.2	hid-1	protein_coding	7.23946	6.30488	6.76305	5.75639
WBGene00001853	Y73B6BL.9	hil-2	protein_coding	17.4007	15.9062	8.79653	7.48331
WBGene00001854	F22F1.1	hil-3	protein_coding	459.576	456.799	258.664	287.18
WBGene00001855	C18G1.5	hil-4	protein_coding	51.3683	50.471	47.1129	46.243
WBGene00001856	B0414.3	hil-5	protein_coding	21.5055	22.4671	18.1643	15.5209
WBGene00001857	F59A7.4	hil-6	protein_coding	1.01923	1.19597	1.0237	1.07609
WBGene00001859	T05E8.2	hil-8	protein_coding	456.494	453.247	519.681	501.382
WBGene00001860	F28B3.7	him-1	protein_coding	74.8078	72.9061	46.3817	45.8806
WBGene00001862	ZK381.1	him-3	protein_coding	48.5115	45.9264	51.3626	55.9436
WBGene00001864	D1086.4	him-5	protein_coding	6.77813	6.72093	5.34646	6.60919
WBGene00001865	T04A11.6	him-6	protein_coding	57.7738	58.6641	77.5923	80.6748
WBGene00001867	T07G12.12	him-8	protein_coding	19.1633	20.3228	23.4879	22.8977
WBGene00001869	R12B2.4	him-10	protein_coding	16.3243	15.9702	16.6791	16.5017
WBGene00001872	ZK1127.11	him-14	protein_coding	19.5182	19.5867	17.1589	15.3077
WBGene00001874	T09E8.2	him-17	protein_coding	46.9855	46.3104	41.5836	44.0897
WBGene00001876	T10C6.13	his-2	protein_coding	0.655457	1.1041	0.230385	0.397516
WBGene00001877	T10C6.12	his-3	protein_coding	4.03154	6.11118	0.901794	0.595978
WBGene00001878	T10C6.11	his-4	protein_coding	9.32112	11.4201	1.42884	1.80389
WBGene00001879	F45F2.3	his-5	protein_coding	1.7155	2.72337	0.421058	0.487111
WBGene00001880	F45F2.13	his-6	protein_coding	0.84709	1.75874	0.124522	0.457009
WBGene00001881	F45F2.4	his-7	protein_coding	3.28447	5.89702	0.371717	0.379935
WBGene00001882	F45F2.12	his-8	protein_coding	5.65393	6.83941	1.15336	1.16876
WBGene00001883	ZK131.3	his-9	protein_coding	6.41428	6.09286	1.12007	1.31676
WBGene00001885	ZK131.5	his-11	protein_coding	10.4014	11.6437	1.67749	1.80103
WBGene00001886	ZK131.6	his-12	protein_coding	19.9326	24.5254	0.713297	0.708162
WBGene00001887	ZK131.7	his-13	protein_coding	6.41428	6.09286	1.12007	1.31676
WBGene00001889	ZK131.9	his-15	protein_coding	10.4014	11.6437	1.67749	1.80103
WBGene00001890	ZK131.10	his-16	protein_coding	64.5227	75.6045	0.758993	0.942681
WBGene00001891	K06C4.5	his-17	protein_coding	0.894365	1.00915	0.323682	0.296246
WBGene00001893	K06C4.11	his-19	protein_coding	3.72495	6.33242	0.426553	0.422575
WBGene00001894	K06C4.4	his-20	protein_coding	5.33454	6.60045	1.15336	1.23272
WBGene00001895	K06C4.3	his-21	protein_coding	3.72495	6.33242	0.426553	0.422575
WBGene00001896	K06C4.12	his-22	protein_coding	5.33454	6.60045	1.15336	1.23272
WBGene00001898	M163.3	his-24	protein_coding	810.341	819.826	884.2	892.07
WBGene00001899	ZK131.2	his-25	protein_coding	6.41428	6.09286	1.12007	1.31676
WBGene00001901	K06C4.13	his-27	protein_coding	0.764835	0.988351	0.198017	0.255738
WBGene00001902	K06C4.2	his-28	protein_coding	2.23835	3.38799	0.588611	0.630665
WBGene00001903	F35H10.11	his-29	protein_coding	2.45567	3.17442	0.391102	0.293319
WBGene00001904	F35H10.1	his-30	protein_coding	8.24843	12.2388	0.137524	0.142133
WBGene00001905	F17E9.12	his-31	protein_coding	8.41822	9.55805	5.84912	4.85562
WBGene00001906	F17E9.10	his-32	protein_coding	1.0453	1.64716	0.117033	0.184265
WBGene00001907	F17E9.13	his-33	protein_coding	8.24843	12.2388	0.137524	0.142133
WBGene00001908	F17E9.9	his-34	protein_coding	2.45567	3.17442	0.391102	0.293319
WBGene00001909	C50F4.13	his-35	protein_coding	60.4895	73.806	41.4302	43.1412
WBGene00001910	C50F4.6	WBGene00001910	protein_coding	68.0322	65.7417	7.03723	7.05996
WBGene00001911	C50F4.7	his-37	protein_coding	45.566	51.54	7.90545	8.05895
WBGene00001912	K03A1.6	his-38	protein_coding	2.45246	2.91402	0.548355	0.692188
WBGene00001913	F45F2.2	his-39	protein_coding	3.0513	3.997	0.738394	0.693576
WBGene00001914	K03A1.1	his-40	protein_coding	0.851146	1.02493	0.496947	0.58371
WBGene00001915	C50F4.5	his-41	protein_coding	27.4389	25.2321	5.31219	5.99929
WBGene00001916	F08G2.3	his-42	protein_coding	5.01015	4.72063	0.594559	0.756758
WBGene00001917	F08G2.2	his-43	protein_coding	19.9326	24.5254	0.713297	0.708162
WBGene00001918	F08G2.1	his-44	protein_coding	10.4014	11.6437	1.67749	1.80103
WBGene00001919	B0035.10	his-45	protein_coding	1.37964	1.99814	0.478415	0.491324
WBGene00001920	B0035.9	his-46	protein_coding	7.0533	7.11144	1.20334	1.19864
WBGene00001921	B0035.7	his-47	protein_coding	218.843	320.742	0.47078	0.540208
WBGene00001923	F07B7.5	his-49	protein_coding	0.764835	0.988351	0.198017	0.255738
WBGene00001924	F07B7.9	his-50	protein_coding	2.23835	3.38799	0.588611	0.630665
WBGene00001925	F07B7.10	his-51	protein_coding	3.72495	6.33242	0.426553	0.422575
WBGene00001926	F07B7.4	his-52	protein_coding	5.33454	6.60045	1.15336	1.23272
WBGene00001927	F07B7.3	his-53	protein_coding	3.72495	6.33242	0.426553	0.422575
WBGene00001928	F07B7.11	his-54	protein_coding	5.33454	6.60045	1.15336	1.23272
WBGene00001929	F54E12.1	his-55	protein_coding	1.37964	1.99814	0.478415	0.491324
WBGene00001930	F54E12.3	his-56	protein_coding	7.0533	7.11144	1.20334	1.19864
WBGene00001931	F54E12.5	his-57	protein_coding	219.881	322.375	0.882047	0.625487
WBGene00001933	F55G1.2	his-59	protein_coding	2.13143	2.6332	0.714131	0.813205
WBGene00001934	F55G1.11	his-60	protein_coding	6.70349	8.47681	2.55899	2.32149
WBGene00001935	F55G1.10	his-61	protein_coding	41.5142	54.2173	0.415129	0.346805
WBGene00001937	F22B3.2	his-63	protein_coding	1.77237	2.19748	0.524111	0.808078
WBGene00001938	F22B3.1	his-64	protein_coding	3.09762	4.14676	0.632132	0.502187
WBGene00001939	H02I12.7	his-65	protein_coding	218.843	320.742	0.47078	0.540208
WBGene00001941	T23D8.5	his-67	protein_coding	5.20722	4.66042	2.76462	2.28124
WBGene00001944	E03A3.4	his-70	protein_coding	0.290998	0.595283	1.41658	0.903967
WBGene00001946	Y49E10.6	his-72	protein_coding	18.5248	18.3418	19.5744	21.4421
WBGene00001949	M05B5.5	hlh-2	protein_coding	2.23572	2.56036	1.78215	2.132
WBGene00001950	T24B8.6	hlh-3	protein_coding	1.91633	1.76024	2.10203	2.17464
WBGene00001951	T05G5.2	hlh-4	protein_coding	0.283901	0.352049	0.228481	0.426399
WBGene00001952	T15H9.3	hlh-6	protein_coding	1.17109	1.28018	1.50798	1.66296
WBGene00001955	F58A4.7	hlh-11	protein_coding	114.719	115.787	55.5819	62.965
WBGene00001963	F40G9.4	btb-1	pseudogene	4.36497	5.7928	3.6557	4.39191
WBGene00001972	F47D12.4	hmg-1.2	protein_coding	32.134	32.8206	31.8046	35.8176
WBGene00001973	C32F10.5	hmg-3	protein_coding	39.9767	43.27	30.5251	35.9668
WBGene00001974	T20B12.8	hmg-4	protein_coding	52.5039	54.7116	42.269	47.8633
WBGene00001975	F45E4.9	hmg-5	protein_coding	4.36497	4.76866	4.34115	4.60511
WBGene00001976	T05A7.4	hmg-11	protein_coding	378.51	321.197	293.05	279.995
WBGene00001977	Y17G7A.1	hmg-12	protein_coding	158.417	142.292	156.738	156.702
WBGene00001978	R13H4.4	hmp-1	protein_coding	46.2758	52.5513	36.9226	41.5739
WBGene00001979	K05C4.6	hmp-2	protein_coding	55.538	54.8396	40.0528	41.4887
WBGene00001980	W02B9.1	hmr-1	protein_coding	54.5562	50.4123	110.151	102.848
WBGene00001983	E04A4.4	hoe-1	protein_coding	16.2533	18.0665	11.4012	10.9371
WBGene00001985	C18E3.8	hop-1	protein_coding	5.00375	6.04884	3.51861	4.13607
WBGene00001994	F20B6.8	hpk-1	protein_coding	4.61338	4.64064	2.60469	3.88024
WBGene00001995	K08H2.6	hpl-1	protein_coding	37.2619	36.5811	12.795	12.7067
WBGene00001996	K01G5.2	hpl-2	protein_coding	25.2938	23.2758	33.4931	33.3906
WBGene00001997	Y39A1A.23	hpr-9	protein_coding	14.7273	13.0898	13.9831	15.3077
WBGene00001998	F32A11.2	hpr-17	protein_coding	20.2989	18.7866	17.9586	20.5951
WBGene00001999	F42A6.7	hrpa-1	protein_coding	37.4749	36.7731	18.5984	21.8317
WBGene00002000	F58D5.1	hrpr-1	protein_coding	26.0479	25.0435	22.6197	20.4387
WBGene00002001	T11G6.1	hars-1	protein_coding	25.8172	28.0679	35.2318	40.2521
WBGene00002002	K08E7.2	hsb-1	protein_coding	9.50475	10.4121	12.4675	11.662
WBGene00002003	B0285.5	hse-5	protein_coding	33.0389	33.9247	27.3264	28.185
WBGene00002004	Y53C10A.12	hsf-1	protein_coding	106.037	97.4215	159.48	172.308
WBGene00002005	F26D10.3	hsp-1	protein_coding	70.7267	76.1546	22.0028	23.786
WBGene00002006	K09C4.3	hsp-2	pseudogene	52.6636	51.6072	37.311	44.8288
WBGene00002007	C15H9.6	hsp-3	protein_coding	13.7692	14.306	10.236	8.1158
WBGene00002008	F43E2.8	hsp-4	protein_coding	36.3156	34.4795	23.1223	22.0449
WBGene00002010	C37H5.8	hsp-6	protein_coding	48.4228	45.0623	51.5682	49.8035
WBGene00002012	F38E11.1	hsp-12.3	protein_coding	0	0.160022	0.0913925	0.0426399
WBGene00002017	T27E4.2	hsp-16.11	protein_coding	1.78029	1.80292	0.495043	0.589853
WBGene00002019	T27E4.3	hsp-16.48	protein_coding	9.46335	9.06259	0.40365	0.774626
WBGene00002020	T27E4.9	hsp-16.49	protein_coding	9.46335	9.06259	0.40365	0.774626
WBGene00002025	Y22D7AL.5	hsp-60	protein_coding	90.0497	88.6843	75.3988	74.1722
WBGene00002027	T05F1.6	hsr-9	protein_coding	54.4024	55.0156	41.8578	49.2491
WBGene00002028	F08B4.6	hst-1	protein_coding	19.873	20.9629	18.964	18.8469
WBGene00002031	Y34B4A.3	hst-6	protein_coding	1.10011	1.4722	1.2338	1.32184
WBGene00002032	F41H10.10	htp-1	protein_coding	124.615	118.592	166.7	194.779
WBGene00002033	Y73B6BL.2	htp-2	protein_coding	31.6727	31.2523	44.8737	49.505
WBGene00002034	F57C9.5	htp-3	protein_coding	62.0678	62.8567	130.828	137.343
WBGene00002035	F29D10.4	hum-1	protein_coding	38.5395	39.0774	40.624	42.3841
WBGene00002036	F36D4.3	hum-2	protein_coding	277.974	271.808	272.083	276.044
WBGene00002040	F56A6.2	hum-7	protein_coding	7.20398	7.233	2.4219	2.25992
WBGene00002042	H26D21.1	hus-1	protein_coding	39.4267	38.8214	46.1532	53.0867
WBGene00002043	C09G4.1	hyl-1	protein_coding	10.8947	11.7776	9.45913	8.52799
WBGene00002045	C56C10.8	icd-1	protein_coding	16.1823	15.6982	14.2115	14.8387
WBGene00002046	C01F6.8	icln-1	protein_coding	22.712	22.3711	14.6228	16.8854
WBGene00002047	Y39G10AR.13	icp-1	protein_coding	178.786	164.855	245.709	260.871
WBGene00002056	M6.1	ifc-2	protein_coding	4.15205	5.31274	4.79811	3.49648
WBGene00002059	F53A2.6	ife-1	protein_coding	13.3433	11.9537	11.4241	9.40211
WBGene00002061	B0348.6	ife-3	protein_coding	16.2533	18.0185	17.4103	15.1798
WBGene00002063	Y57A10A.30	ife-5	protein_coding	42.5851	37.7972	42.2005	41.4034
WBGene00002065	F54C9.1	iff-2	protein_coding	273.467	265.973	100.44	95.812
WBGene00002066	M110.4	ifg-1	protein_coding	56.4785	61.2405	54.4243	59.6533
WBGene00002068	C27A2.3	ify-1	protein_coding	10.6108	10.4655	9.8247	11.0437
WBGene00002070	K07A1.8	ile-1	protein_coding	10.5398	10.7215	8.27102	8.82647
WBGene00002071	T04G9.3	ile-2	protein_coding	29.4192	27.6518	3.88418	5.24471
WBGene00002072	T19B10.7	ima-1	protein_coding	31.3	32.1005	19.4666	22.855
WBGene00002073	F26B1.3	ima-2	protein_coding	30.1289	29.028	27.8747	23.6225
WBGene00002074	F32E10.4	ima-3	protein_coding	74.0271	71.3379	70.1438	80.6748
WBGene00002075	F28B3.8	imb-1	protein_coding	30.0935	31.2363	32.1245	33.0033
WBGene00002076	R06A4.4	imb-2	protein_coding	60.045	60.8724	53.8531	51.5943
WBGene00002077	C53D5.6	imb-3	protein_coding	81.373	77.2587	91.1641	89.5012
WBGene00002078	ZK742.1	xpo-1	protein_coding	77.5403	79.051	100.577	106.259
WBGene00002079	Y48G1A.5	xpo-2	protein_coding	38.7524	39.2695	29.4284	28.5261
WBGene00002080	C49H3.10	xpo-3	protein_coding	82.2247	80.0111	123.289	128.751
WBGene00002083	F57B9.6	inf-1	protein_coding	25.2317	26.8517	24.4932	24.4753
WBGene00002088	ZK84.3	ins-5	protein_coding	53.7637	48.9988	53.9673	60.6766
WBGene00002100	F56F3.6	ins-17	protein_coding	97.5908	92.2368	4.56963	6.14015
WBGene00002117	F52B11.6	ins-34	protein_coding	10.3979	8.09712	6.48887	6.73711
WBGene00002128	C36H8.2	inx-6	protein_coding	0	0.224031	0.0913925	0
WBGene00002134	ZK770.3	inx-12	protein_coding	1.88084	1.63223	0.776837	0.639599
WBGene00002136	F07A5.1	inx-14	protein_coding	22.783	24.6434	20.8375	23.6225
WBGene00002142	T23H4.1	inx-20	protein_coding	1.59694	1.05615	1.50798	1.40712
WBGene00002143	Y47G6A.1	inx-21	protein_coding	11.2141	10.6895	11.1956	11.2569
WBGene00002144	Y47G6A.2	inx-22	protein_coding	24.4509	23.6513	31.5761	33.9414
WBGene00002147	C41C4.4	ire-1	protein_coding	39.888	42.4379	37.4709	37.7364
WBGene00002148	F44C4.4	gon-14	protein_coding	39.3912	39.3015	33.3126	30.9566
WBGene00002152	R11A8.6	iars-1	protein_coding	58.0932	53.3194	78.5519	76.9651
WBGene00002153	C25A1.7	iars-2	protein_coding	21.911	20.1986	15.1008	14.9824
WBGene00002162	F42G8.12	isp-1	protein_coding	8.33958	6.78494	8.63659	6.14015
WBGene00002169	F37A4.8	isw-1	protein_coding	80.0245	83.5956	85.6805	87.7104
WBGene00002174	W03D8.6	itx-1	protein_coding	1.20658	1.50421	0.913925	0.596959
WBGene00002176	F56D12.4	jip-1	protein_coding	129.494	117.296	6.1233	5.92695
WBGene00002181	K03D10.1	kal-1	protein_coding	91.6112	80.7792	3.38152	4.64775
WBGene00002182	F08F8.3	kap-1	protein_coding	1.80987	1.37619	1.2338	2.132
WBGene00002183	T02G5.8	kat-1	protein_coding	31.6194	32.5485	36.5113	32.1718
WBGene00002184	C47D12.7	kel-1	protein_coding	66.7876	66.1532	42.132	42.2135
WBGene00002185	T27E9.4	kel-3	protein_coding	33.8197	34.6608	31.6218	32.5343
WBGene00002187	T07A9.3	kgb-1	protein_coding	1.36332	1.97304	1.20343	1.08952
WBGene00002189	ZK909.2	kin-1	protein_coding	23.9186	20.2268	7.95236	8.52799
WBGene00002190	R07E4.6	kin-2	protein_coding	1.06463	1.24817	0.959622	0.938079
WBGene00002191	B0205.7	kin-3	protein_coding	15.1177	13.6019	19.1467	16.8001
WBGene00002192	C10C6.1	kin-4	protein_coding	71.6494	68.9696	96.0536	90.951
WBGene00002198	F22D6.1	kin-14	protein_coding	2.16474	2.01628	1.2338	1.36448
WBGene00002201	T17E9.1	kin-18	protein_coding	44.1288	45.8944	39.4816	43.0663
WBGene00002202	C03C10.1	kin-19	protein_coding	36.8006	39.3655	37.6994	36.713
WBGene00002203	F46F2.2	kin-20	protein_coding	8.99758	9.93605	6.92298	7.62011
WBGene00002206	K07F5.4	kin-24	protein_coding	0.425851	0.800111	2.33051	2.30256
WBGene00002214	M7.2	klc-1	protein_coding	64.0905	61.7366	60.0449	67.2006
WBGene00002215	C18C4.10	klc-2	protein_coding	3.19388	3.64851	1.46228	2.68632
WBGene00002217	F56E3.3	klp-4	protein_coding	0.958164	1.31218	1.00532	0.852799
WBGene00002219	K11D9.1	klp-7	protein_coding	481.886	442.525	597.159	630.474
WBGene00002220	C15C7.2	gcc-1	protein_coding	37.8297	40.8697	30.0224	29.848
WBGene00002221	C33H5.4	klp-10	pseudogene	221.034	214.878	291.771	312.679
WBGene00002222	F20C5.2	klp-11	protein_coding	44.0223	40.9177	19.2952	19.4971
WBGene00002223	T01G1.1	klp-12	protein_coding	82.7748	81.7553	94.8198	91.953
WBGene00002225	M01E11.6	klp-15	protein_coding	215.303	209.341	270.59	288.779
WBGene00002226	C41G7.2	klp-16	protein_coding	213.777	207.549	299.608	304.215
WBGene00002228	C06G3.2	klp-18	protein_coding	270.735	265.653	384.854	400.517
WBGene00002229	Y43F4B.6	klp-19	protein_coding	192.52	191.851	222.198	224.478
WBGene00002230	Y50D7A.6	klp-20	protein_coding	216.456	191.723	217.903	203.563
WBGene00002231	C02F5.1	knl-1	protein_coding	89.961	78.1548	95.5052	104.041
WBGene00002235	Y54G9A.3	kqt-3	protein_coding	1.4195	1.79225	0.685444	0.38376
WBGene00002238	T02G5.9	kars-1	protein_coding	27.7158	26.9157	27.5548	26.3941
WBGene00002240	F58D5.4	ksr-2	protein_coding	40.5268	39.8615	49.7632	49.441
WBGene00002244	Y71H2AM.19	laf-1	protein_coding	29.366	29.4761	24.1962	25.7119
WBGene00002245	K08B4.1	lag-1	protein_coding	40.9349	37.5572	42.3147	46.4775
WBGene00002247	W03F8.5	lam-1	protein_coding	1.52597	1.76024	2.97026	2.89952
WBGene00002248	T22A3.8	lam-3	protein_coding	27.3609	25.9876	12.338	15.2651
WBGene00002249	ZK353.6	lap-1	protein_coding	8.76543	9.02525	6.48887	7.03559
WBGene00002251	B0457.1	lat-1	protein_coding	39.2138	39.6535	28.5145	30.3596
WBGene00002256	ZK742.5	lbp-4	protein_coding	11.0366	11.3296	6.44317	6.99295
WBGene00002261	F58A3.1	ldb-1	protein_coding	3.72619	3.96855	3.83849	4.60511
WBGene00002263	K08H10.1	lea-1	protein_coding	12.0303	11.0735	24.0362	20.0408
WBGene00002264	W09H1.6	lec-1	protein_coding	33.2873	31.6044	91.1412	85.3652
WBGene00002272	C16H3.2	lec-9	protein_coding	0.496826	0.57608	0.456963	0.596959
WBGene00002275	W01G7.5	lem-2	protein_coding	35.3173	30.6903	25.0378	26.4459
WBGene00002276	F42H11.2	lem-3	protein_coding	84.9218	87.4361	250.073	260.274
WBGene00002278	Y55F3AM.6	lep-2	protein_coding	18.1874	17.3064	11.7896	11.758
WBGene00002295	K08F8.6	let-19	protein_coding	5.67801	5.7288	8.77368	6.69447
WBGene00002297	T19E10.1	ect-2	protein_coding	39.4267	36.165	50.9513	51.8502
WBGene00002335	ZK792.6	let-60	protein_coding	50.5698	48.1667	44.9651	48.439
WBGene00002344	M7.1	let-70	protein_coding	21.0796	21.667	23.1452	26.9698
WBGene00002363	F38H4.9	let-92	protein_coding	45.0692	50.791	58.6055	60.2929
WBGene00002368	K08E7.3	let-99	protein_coding	142.465	147.749	232.046	254.262
WBGene00002583	B0261.2	let-363	protein_coding	52.0958	52.6313	45.6963	45.1131
WBGene00002632	F26D11.11	let-413	protein_coding	11.7819	12.6098	8.5909	8.52799
WBGene00002637	F26F12.7	let-418	protein_coding	76.2983	77.9948	80.3112	84.0007
WBGene00002694	C10H11.9	let-502	protein_coding	105.256	105.807	139.739	147.449
WBGene00002696	E01A2.4	let-504	protein_coding	22.783	20.4508	13.8003	12.4935
WBGene00002717	C01G8.9	let-526	protein_coding	42.5319	42.4539	39.3216	39.8257
WBGene00002783	F57B10.1	let-607	protein_coding	13.5208	12.5137	8.84223	7.58991
WBGene00002804	Y110A7A.19	let-630	protein_coding	22.925	22.8032	15.9023	17.9941
WBGene00002845	F57B9.2	let-711	protein_coding	74.7368	76.6986	116.982	118.134
WBGene00002850	C16A3.3	let-716	protein_coding	70.2299	67.9774	61.4615	64.1305
WBGene00002855	C05D11.12	let-721	protein_coding	13.3433	13.7939	11.7896	11.2996
WBGene00002879	C29E4.8	let-754	protein_coding	49.6116	48.5507	51.7739	57.7345
WBGene00002881	C05D11.4	let-756	protein_coding	2.34218	2.49635	1.91924	2.64368
WBGene00002889	F20H11.2	let-765	protein_coding	82.8457	82.3474	75.97	72.7864
WBGene00002891	C56G2.6	let-767	protein_coding	8.02019	6.91296	3.6557	5.15943
WBGene00002915	H19M22.2	let-805	protein_coding	15.9694	13.2498	7.03723	7.46199
WBGene00002957	F33A8.1	let-858	protein_coding	31.4065	30.6603	29.2913	27.0764
WBGene00002980	C32D5.9	lgg-1	protein_coding	35.1327	36.7731	34.6835	35.0074
WBGene00002981	ZK593.6	lgg-2	protein_coding	17.9567	16.4823	16.9076	18.7189
WBGene00002982	B0336.8	lgg-3	protein_coding	5.96191	5.24873	4.02127	4.86095
WBGene00002985	C29A12.3	lig-1	protein_coding	32.826	35.3329	25.0416	27.588
WBGene00002986	C07H6.1	lig-4	protein_coding	25.4446	26.1476	19.3752	18.5484
WBGene00002989	C04F1.3	lim-7	protein_coding	1.45499	1.31218	1.2338	1.87616
WBGene00002990	C37F5.1	lin-1	protein_coding	160.794	161.958	234.079	251.554
WBGene00002992	F36H1.4	lin-3	protein_coding	22.0733	22.2111	33.8609	32.1079
WBGene00002994	T09A5.10	lin-5	protein_coding	152.845	151.221	187.994	200.109
WBGene00002996	Y54G11A.10	lin-7	protein_coding	12.805	14.4878	8.5504	8.9183
WBGene00002998	ZK637.7	lin-9	protein_coding	49.168	51.0631	54.4471	61.3802
WBGene00003002	C03B8.4	lin-13	protein_coding	166.916	165.047	495.85	483.878
WBGene00003008	Y54G2A.1	lin-22	protein_coding	0.615938	0.906764	1.20966	1.28887
WBGene00003009	K10B2.1	lin-23	protein_coding	24.2735	24.3874	25.8641	24.8164
WBGene00003010	B0001.1	lin-24	protein_coding	12.7755	12.8658	14.7599	15.3077
WBGene00003011	F56H9.5	lin-25	protein_coding	4.36497	4.67265	1.87355	2.21728
WBGene00003014	F02E9.2	lin-28	protein_coding	1.9873	1.68023	1.64507	1.23656
WBGene00003015	W03C9.4	lin-29	protein_coding	0.532314	0.688096	2.19342	2.17464
WBGene00003020	C32F10.2	lin-35	protein_coding	81.6214	87.5321	119.313	132.226
WBGene00003021	F44B9.6	lin-36	protein_coding	129.262	120.599	180.14	179.697
WBGene00003022	ZK418.4	lin-37	protein_coding	23.4218	21.539	15.8109	18.8469
WBGene00003025	T27C4.4	lin-40	protein_coding	302.971	256.141	74.1506	78.0948
WBGene00003026	C12C8.3	lin-41	protein_coding	31.0871	27.7905	49.8546	53.5273
WBGene00003030	Y73B6A.5	lin-45	protein_coding	74.1335	71.4019	48.301	51.2532
WBGene00003034	F42A9.2	lin-49	protein_coding	79.4389	81.2913	91.7581	95.279
WBGene00003036	K07A1.12	lin-53	protein_coding	18.2051	18.5946	18.6441	19.3159
WBGene00003037	JC8.6	lin-54	protein_coding	52.0958	48.5507	55.9322	55.6451
WBGene00003038	ZK673.3	lin-56	protein_coding	23.7146	24.1313	22.4597	22.823
WBGene00003040	T12F5.4	lin-59	protein_coding	18.631	16.8343	10.0989	11.0437
WBGene00003041	R06C7.7	lin-61	protein_coding	63.4518	66.3132	62.4211	70.0148
WBGene00003043	C05B10.1	lip-1	protein_coding	27.0415	21.731	70.9663	68.0534
WBGene00003044	F18A1.3	lir-1	protein_coding	29.0288	26.1476	24.7674	25.6053
WBGene00003045	F18A1.4	lir-2	protein_coding	49.3632	47.4626	54.013	62.7234
WBGene00003047	T03F6.5	lis-1	protein_coding	53.9766	58.5361	46.3817	51.8928
WBGene00003048	W06F12.1	lit-1	protein_coding	20.4763	20.1948	17.9586	21.4905
WBGene00003052	DY3.2	lmn-1	protein_coding	56.8866	56.1358	57.6687	56.0715
WBGene00003059	C48E7.3	lpd-2	protein_coding	10.6463	11.4576	7.4028	8.10159
WBGene00003060	Y47G6A.23	lpd-3	protein_coding	81.1601	82.8915	67.0364	69.1194
WBGene00003061	ZK973.10	lpd-5	protein_coding	13.4143	14.722	11.7896	11.5981
WBGene00003062	K09H9.6	lpd-6	protein_coding	18.2643	18.2852	24.8626	25.6373
WBGene00003063	R13A5.12	lpd-7	protein_coding	42.5496	38.2453	39.9157	40.38
WBGene00003067	F55H2.4	lrg-1	pseudogene	513.257	532.778	689.648	725.284
WBGene00003073	R74.1	lars-1	protein_coding	21.5764	24.8354	24.219	25.456
WBGene00003074	ZK524.3	lars-2	protein_coding	8.8364	8.44917	7.3571	5.96959
WBGene00003075	T04H1.6	lrx-1	protein_coding	13.8047	12.1617	12.795	13.3889
WBGene00003076	F40F8.9	lsm-1	protein_coding	32.5776	31.2363	24.3104	24.987
WBGene00003080	Y71G12B.14	lsm-6	protein_coding	10.3624	10.4975	7.03723	7.37671
WBGene00003081	ZK593.7	lsm-7	protein_coding	1.49048	1.53621	1.69076	1.32184
WBGene00003082	Y73B6BL.32	lsm-8	protein_coding	23.4573	21.2189	25.5442	28.6967
WBGene00003083	T22A3.3	lst-1	protein_coding	6.8491	6.30488	5.84912	6.69447
WBGene00003084	R160.7	lst-2	protein_coding	3.26486	2.68837	2.51329	3.53912
WBGene00003085	Y37A1B.1	ccar-1	protein_coding	71.8623	65.8491	54.2186	52.5324
WBGene00003086	Y37A1B.2	lst-4	protein_coding	20.0505	18.6906	26.024	22.0875
WBGene00003087	F49H12.1	lsy-2	protein_coding	11.0366	10.2734	3.92988	4.34927
WBGene00003090	Y22F5A.4	lys-1	protein_coding	0.177438	0.28804	0.36557	0.810159
WBGene00003102	C08C3.3	mab-5	protein_coding	9.86554	8.38516	4.8438	5.96959
WBGene00003111	Y71G12B.20	mab-20	protein_coding	4.1913	4.10278	3.07979	3.26316
WBGene00003119	Y48C3A.7	mac-1	protein_coding	80.4503	73.8823	27.7376	28.5688
WBGene00003123	R09B3.5	mag-1	protein_coding	27.6093	29.9882	22.2541	27.5454
WBGene00003124	K10B3.9	mai-1	protein_coding	34.3875	37.4132	19.1467	24.9017
WBGene00003129	Y37E11AL.7	map-1	protein_coding	11.8528	10.6895	9.80185	8.86911
WBGene00003130	Y116A8A.9	map-2	protein_coding	17.3534	16.1302	20.4719	18.0367
WBGene00003132	Y110A7A.17	mat-1	protein_coding	47.0033	45.6543	44.5539	47.5009
WBGene00003133	W10C6.1	mat-2	protein_coding	73.6722	74.7304	120.09	113.294
WBGene00003134	F10C5.1	mat-3	protein_coding	31.1581	29.7961	31.1649	32.1505
WBGene00003136	C09H6.3	mau-2	protein_coding	24.1315	24.1313	25.4528	25.9251
WBGene00003142	Y62E10A.8	mau-8	protein_coding	11.1786	10.4655	16.2222	13.3037
WBGene00003144	Y38F1A.10	max-2	protein_coding	38.8411	39.7175	45.1022	48.3111
WBGene00003148	H21P03.1	mbf-1	protein_coding	68.0297	60.2964	81.7049	83.1905
WBGene00003149	T04C10.1	mbk-1	protein_coding	8.88372	7.68107	4.26498	4.66197
WBGene00003150	F49E11.1	mbk-2	protein_coding	30.1999	32.8366	28.0118	33.8774
WBGene00003153	Y67D8C.10	mca-3	protein_coding	163.408	173.585	339.73	377.044
WBGene00003154	Y17G7B.5	mcm-2	protein_coding	135.846	128.946	264.262	235.266
WBGene00003155	C25D7.6	mcm-3	protein_coding	51.2086	53.6714	52.7335	50.4431
WBGene00003156	Y39G10AR.14	mcm-4	protein_coding	45.1047	42.8539	58.674	66.6889
WBGene00003157	R10E4.4	mcm-5	protein_coding	32.2582	32.3245	34.5464	33.4297
WBGene00003158	ZK632.1	mcm-6	protein_coding	36.1973	36.6451	34.9576	36.9688
WBGene00003159	F32D1.10	mcm-7	protein_coding	79.3147	75.7225	75.4902	75.0889
WBGene00003160	C50F4.11	mdf-1	protein_coding	79.0663	80.5872	82.3904	88.819
WBGene00003161	Y69A2AR.30	mdf-2	protein_coding	9.14934	9.24376	12.1635	14.3472
WBGene00003164	Y57E12AL.5	mdt-6	protein_coding	18.8262	18.7706	12.2923	13.1971
WBGene00003170	W02D3.3	mec-6	protein_coding	0.0354876	0.192027	0.36557	0.2132
WBGene00003172	F46A9.6	mec-8	protein_coding	3.33583	3.85654	3.0845	3.07008
WBGene00003177	T01E8.4	mec-15	protein_coding	25.4446	24.7714	24.219	22.2581
WBGene00003182	W10D5.1	mef-2	protein_coding	12.5981	14.402	6.53457	6.99295
WBGene00003183	T01G9.5	mei-1	protein_coding	42.4076	38.2133	49.5805	48.6948
WBGene00003184	F57B10.12	mei-2	protein_coding	22.5346	22.8192	33.404	32.0226
WBGene00003185	K08A8.1	mek-1	protein_coding	8.90738	9.31329	4.47823	4.69039
WBGene00003186	Y54E10BL.6	mek-2	protein_coding	35.5231	35.877	33.9066	33.4724
WBGene00003196	C06C3.1	mel-11	protein_coding	34.6359	30.4682	31.3019	33.2592
WBGene00003209	ZK858.4	mel-26	protein_coding	26.8641	30.3722	18.4156	19.7849
WBGene00003210	C38D4.3	mel-28	protein_coding	102.701	101.934	93.0833	97.7734
WBGene00003214	C05D11.11	mel-32	protein_coding	58.4835	50.503	91.6667	88.7764
WBGene00003216	Y17G9B.9	memi-1	protein_coding	76.2569	77.9628	66.9755	74.826
WBGene00003218	M04B2.1	mep-1	protein_coding	189.906	202.492	386.964	418.476
WBGene00003219	F54F7.5	mes-1	protein_coding	9.40835	9.07593	15.3806	13.4444
WBGene00003220	R06A4.7	mes-2	protein_coding	22.712	22.4991	26.778	22.855
WBGene00003221	F54C1.3	mes-3	protein_coding	18.2584	17.9865	14.0288	15.2225
WBGene00003222	Y2H9A.1	mes-4	protein_coding	66.9296	65.3851	72.7485	80.5895
WBGene00003224	C09G4.5	mes-6	protein_coding	25.8527	25.5235	29.634	30.8074
WBGene00003225	T07C4.7	mev-1	protein_coding	17.7793	14.9141	12.2009	11.8113
WBGene00003228	W03C9.7	mex-1	protein_coding	24.2676	23.4273	39.3902	42.5973
WBGene00003229	F53G12.5	mex-3	protein_coding	13.9111	17.1864	16.1308	17.2692
WBGene00003230	W02A2.7	mex-5	protein_coding	38.2911	37.9893	34.7749	35.8815
WBGene00003231	AH6.5	mex-6	protein_coding	28.8514	26.8517	25.7727	28.3769
WBGene00003233	F45H11.4	mgl-2	protein_coding	1.73889	1.68023	0.822533	0.938079
WBGene00003235	C52E4.2	mif-2	protein_coding	48.3341	48.1347	89.8846	88.0941
WBGene00003236	F13G3.9	mif-3	protein_coding	6.60069	6.97697	6.39748	5.84167
WBGene00003239	C35C5.4	mig-2	protein_coding	3.15839	2.56036	1.59937	2.00408
WBGene00003241	T05C12.6	mig-5	protein_coding	28.5675	30.1802	28.5373	28.4835
WBGene00003246	R06B9.6	mig-14	protein_coding	5.11021	5.7288	2.28481	2.9848
WBGene00003247	ZC504.4	mig-15	protein_coding	3.22937	3.32846	2.92456	2.94216
WBGene00003252	F01F1.13	mig-21	protein_coding	2.02279	1.95227	3.33583	3.45384
WBGene00003253	PAR2.4	mig-22	protein_coding	37.4749	40.7737	32.6271	32.1505
WBGene00003254	R07E4.4	mig-23	protein_coding	1.10011	0.560078	0.456963	1.44976
WBGene00003367	M106.1	mix-1	protein_coding	55.8929	53.8155	61.69	65.0259
WBGene00003368	F42G10.2	mkk-4	protein_coding	4.47143	5.0407	5.02659	6.77975
WBGene00003373	T28A8.7	mlh-1	protein_coding	51.457	46.6625	180.34	167.959
WBGene00003374	K11D12.10	mlk-1	protein_coding	1.9873	2.36833	1.00532	1.4924
WBGene00003378	T20B12.6	mml-1	protein_coding	2.20023	3.6165	1.73646	2.17464
WBGene00003384	T06H11.4	moc-1	protein_coding	3.83266	2.81639	2.28481	2.68632
WBGene00003387	Y54E10BR.7	mod-5	protein_coding	33.479	29.5081	24.6303	29.1686
WBGene00003389	K03H1.2	mog-1	protein_coding	73.2996	74.7624	82.8016	81.1225
WBGene00003390	H20J04.8	mog-2	protein_coding	11.7517	12.7778	12.7995	13.0137
WBGene00003391	F52C9.7	mog-3	protein_coding	23.9896	23.2992	14.8056	14.924
WBGene00003392	C04H5.6	mog-4	protein_coding	82.1892	77.2587	171.544	165.187
WBGene00003393	EEED8.5	mog-5	protein_coding	35.5053	35.4609	33.6096	28.5901
WBGene00003395	F38E1.7	mom-2	protein_coding	8.37507	9.63334	8.5452	9.76455
WBGene00003397	T23D8.1	mom-5	protein_coding	40.2784	39.4295	73.9366	76.7945
WBGene00003400	K12C11.4	dapk-1	protein_coding	11.8883	12.0337	12.2466	12.8346
WBGene00003401	F43C1.2	mpk-1	protein_coding	23.6229	24.5047	31.1192	34.8368
WBGene00003402	C04G6.1	mpk-2	protein_coding	9.83006	11.1375	5.75773	6.60919
WBGene00003404	C52A11.4	mpz-1	protein_coding	3.49553	3.87254	0.776837	1.15128
WBGene00003405	ZC302.1	mre-11	protein_coding	30.8742	31.8764	26.184	28.5688
WBGene00003406	Y37D8A.9	mrg-1	protein_coding	31.7969	33.9247	27.9204	28.8246
WBGene00003410	F21G4.2	mrp-4	protein_coding	78.9598	79.8831	146.319	157.683
WBGene00003411	F14F4.3	mrp-5	protein_coding	23.4218	22.7872	6.76305	6.73711
WBGene00003413	Y43F8C.12	mrp-7	protein_coding	32.5776	34.5648	19.2838	17.7382
WBGene00003414	Y75B8A.26	mrp-8	protein_coding	8.37507	8.16113	5.34646	4.73303
WBGene00003415	F58B3.5	mars-1	protein_coding	23.7767	22.1791	25.27	25.2855
WBGene00003418	H26D21.2	msh-2	protein_coding	29.7741	27.4278	22.0256	22.7697
WBGene00003421	F09E8.3	msh-5	protein_coding	64.8713	59.7203	75.1247	81.4423
WBGene00003422	Y47G6A.11	msh-6	protein_coding	45.1224	44.0701	56.275	55.7091
WBGene00003424	F26G1.7	msp-3	protein_coding	0.242882	0.167949	0.66267	0.416812
WBGene00003425	K07F5.2	msp-10	protein_coding	0.238482	0.160135	0.350189	0.315546
WBGene00003432	C04G2.4	msp-36	protein_coding	0.222136	0.43301	0.955956	0.671533
WBGene00003434	K08F4.8	msp-38	protein_coding	0.190611	0.157647	0.336902	0.288454
WBGene00003449	K07F5.3	msp-56	protein_coding	0.287339	0.178302	0.411712	0.28829
WBGene00003463	ZK1251.6	msp-76	protein_coding	0.219269	0.167467	0.758554	0.599554
WBGene00003464	F32B6.6	msp-77	protein_coding	0.223353	0.157235	0.740002	0.405069
WBGene00003465	T13F2.11	msp-78	protein_coding	0.202422	0.0975397	0.287409	0.268502
WBGene00003466	T13F2.10	msp-79	protein_coding	0.199004	0.0943815	0.287736	0.259974
WBGene00003467	K07F5.1	msp-81	protein_coding	0.303597	0.121627	0.474565	0.563633
WBGene00003472	B0414.7	mtk-1	protein_coding	32.3647	30.2122	38.0193	36.7556
WBGene00003475	Y110A7A.5	mtm-1	protein_coding	27.8932	28.836	26.778	26.522
WBGene00003476	T24A11.1	mtm-3	protein_coding	40.5268	40.4536	29.5655	31.8094
WBGene00003478	F53A2.8	mtm-6	protein_coding	29.0288	28.2279	11.6525	11.3422
WBGene00003479	Y39H10A.3	mtm-9	protein_coding	9.29774	8.41717	5.94051	6.69447
WBGene00003480	F54H5.4	klf-3	protein_coding	19.8021	20.5789	23.7164	23.7505
WBGene00003504	ZK1098.8	mut-7	protein_coding	76.0853	78.4749	88.3766	94.8312
WBGene00003507	C14C11.6	mut-14	protein_coding	86.217	79.227	91.7353	102.506
WBGene00003508	B0379.3	mut-16	protein_coding	56.0171	51.0791	48.3238	54.1954
WBGene00003509	T19B10.11	mxl-1	protein_coding	19.8021	18.3065	16.999	17.9514
WBGene00003510	F40G9.11	mxl-2	protein_coding	7.4169	5.56877	4.43254	3.4112
WBGene00003516	C43E11.6	nab-1	protein_coding	0.780727	0.768107	0.411266	0.12792
WBGene00003517	F31F6.6	nac-1	protein_coding	4.5779	3.10443	1.21095	1.15128
WBGene00003518	R107.1	nac-2	protein_coding	0.532314	0.544076	0.274178	0.596959
WBGene00003520	F45G2.1	nas-1	protein_coding	3.72619	3.6165	0.411266	1.4924
WBGene00003523	C05D11.6	nas-4	protein_coding	3.2826	2.72038	5.62064	5.62847
WBGene00003548	Y95B8A.1	nas-30	protein_coding	0.922677	0.512071	0.594051	0.34112
WBGene00003552	C26C6.3	nas-36	protein_coding	24.38	24.4034	85.5434	92.017
WBGene00003555	F38E9.2	nas-39	protein_coding	2.07602	1.88826	1.805	1.66296
WBGene00003559	ZK112.2	ncl-1	protein_coding	93.1904	89.3884	76.13	89.9916
WBGene00003576	W01B6.9	ndc-80	protein_coding	29.3482	31.3323	21.66	24.1768
WBGene00003579	W02G9.1	ndx-2	protein_coding	2.44864	2.62436	2.76462	2.7716
WBGene00003581	Y37H9A.6	ndx-4	protein_coding	43.5669	41.1884	40.6849	41.0925
WBGene00003582	F52G2.1	dcap-2	protein_coding	36.5522	36.069	81.9334	77.8179
WBGene00003584	C43E11.7	ndx-7	protein_coding	21.8249	20.9949	8.72799	10.66
WBGene00003585	Y87G2A.14	ndx-8	protein_coding	25.6575	27.9719	9.27634	7.71783
WBGene00003587	F45H11.2	ned-8	protein_coding	8.33958	9.02525	6.76305	7.41935
WBGene00003588	ZC155.1	nex-1	protein_coding	17.8148	18.8186	85.3149	85.9195
WBGene00003589	T07C4.9	nex-2	protein_coding	1.91633	1.15216	0.868229	0.684319
WBGene00003592	ZK1290.4	nfi-1	protein_coding	72.1462	68.4255	87.6454	94.6607
WBGene00003593	F42A10.2	nfm-1	protein_coding	77.2919	77.3547	93.9058	104.766
WBGene00003594	Y56A3A.13	nft-1	protein_coding	12.6336	11.0095	7.90545	9.12495
WBGene00003596	T19A6.2	ngp-1	protein_coding	38.7169	43.046	54.8812	53.4705
WBGene00003598	F26F4.7	nhl-2	protein_coding	85.3476	86.7	69.4126	73.2981
WBGene00003599	W04H10.3	nhl-3	protein_coding	3.86815	4.3206	1.55367	1.87616
WBGene00003600	R09G11.2	nhr-1	protein_coding	203.344	203.692	97.135	124.48
WBGene00003602	H01A20.1	nhr-3	protein_coding	41.5205	40.5816	13.2062	14.1991
WBGene00003607	F33D4.1	nhr-8	protein_coding	4.294	4.03256	6.71735	8.18687
WBGene00003609	B0280.8	nhr-10	protein_coding	9.86554	10.4655	6.1233	6.99295
WBGene00003610	ZC410.1	nhr-11	protein_coding	3.17265	3.03488	1.28814	2.0156
WBGene00003611	R04B5.4	nhr-12	protein_coding	12.6336	11.5856	9.68761	11.0011
WBGene00003614	F33E11.1	nhr-15	protein_coding	368.032	351.115	317.615	335.73
WBGene00003621	K06A1.4	nhr-22	protein_coding	2.41315	2.8484	1.41658	2.00408
WBGene00003622	C01H6.5	nhr-23	protein_coding	83.7507	83.6596	116.023	125.916
WBGene00003623	F11C1.6	nhr-25	protein_coding	0.603289	0.256036	0.36557	0.554319
WBGene00003624	C11G6.4	nhr-28	protein_coding	14.4612	11.9697	4.29545	4.81831
WBGene00003627	F58G6.5	nhr-34	protein_coding	0.922677	0.992138	0.639748	0.767519
WBGene00003628	C07A12.3	nhr-35	protein_coding	1.34853	0.86412	0.548355	0.852799
WBGene00003636	C45E5.6	nhr-46	protein_coding	12.3852	12.6738	18.8269	21.2347
WBGene00003637	C24G6.4	nhr-47	protein_coding	10.6463	11.5536	8.65944	7.84575
WBGene00003638	ZK662.3	nhr-48	protein_coding	103.375	94.4131	14.6685	15.1798
WBGene00003639	K10C3.6	nhr-49	protein_coding	35.1327	36.9011	24.2419	25.7972
WBGene00003648	R11G11.2	nhr-58	protein_coding	69.5201	62.1206	14.9427	15.7768
WBGene00003651	W01D2.2	nhr-61	protein_coding	5.39411	4.92868	6.85444	8.01631
WBGene00003654	C45E1.1	nhr-64	protein_coding	8.51702	8.41717	1.2338	1.83352
WBGene00003656	T09A12.4	nhr-66	protein_coding	35.594	32.9326	57.6001	62.8086
WBGene00003661	K11E4.5	nhr-71	protein_coding	1.31304	2.1763	0.822533	1.10864
WBGene00003674	T06C12.7	nhr-84	protein_coding	20.0505	19.1707	7.22001	8.40007
WBGene00003676	Y40B10A.8	nhr-86	protein_coding	36.7651	34.0847	38.7504	39.4846
WBGene00003678	K08A2.5	nhr-88	protein_coding	5.16456	4.13003	2.32942	1.71026
WBGene00003681	Y15E3A.1	nhr-91	protein_coding	0.461338	0.768107	0.548355	0.554319
WBGene00003685	Y39B6A.17	nhr-95	protein_coding	9.47518	10.9135	6.53457	6.95031
WBGene00003687	H27C11.1	nhr-97	protein_coding	4.31174	4.86468	8.49951	10.3615
WBGene00003691	H12C20.6	nhr-101	protein_coding	3.22937	3.12043	1.55367	2.30256
WBGene00003692	T06C12.6	nhr-102	protein_coding	0.496826	0.448062	0.36557	0.25584
WBGene00003694	R11E3.5	nhr-104	protein_coding	13.3788	14.9461	4.08982	3.45384
WBGene00003720	T01G6.8	nhr-130	protein_coding	11.0011	8.54519	2.74178	3.32592
WBGene00003750	M01D7.5	nlp-12	protein_coding	11.3915	10.9562	25.2243	24.39
WBGene00003759	Y47D3B.2	nlp-21	protein_coding	0	0	0.0470403	0
WBGene00003776	F52B10.1	nmy-1	protein_coding	3.8504	4.04856	4.8438	4.86095
WBGene00003777	F20G4.3	nmy-2	protein_coding	69.0056	64.2809	51.751	53.172
WBGene00003783	R03D7.7	nos-1	protein_coding	16.3243	15.0421	11.881	13.1757
WBGene00003784	ZK1127.1	nos-2	protein_coding	9.77091	9.88937	10.1598	10.2336
WBGene00003785	Y53C12B.3	nos-3	protein_coding	48.9906	46.3744	48.8493	54.0461
WBGene00003786	VC5.3	npa-1	protein_coding	1.65017	1.31218	1.50798	1.55636
WBGene00003787	K07F5.13	npp-1	protein_coding	63.5937	61.4805	161.582	175.144
WBGene00003788	T01G9.4	npp-2	protein_coding	26.9351	25.8916	21.1117	23.4093
WBGene00003789	K12D12.2	npp-3	protein_coding	87.5035	85.3558	272.761	270.55
WBGene00003790	Y54E5A.4	npp-4	protein_coding	42.869	40.4536	37.8365	39.6125
WBGene00003791	F07A11.3	npp-5	protein_coding	46.9855	49.4149	46.7016	55.4319
WBGene00003792	F56A3.3	npp-6	protein_coding	87.3349	86.204	98.6354	102.251
WBGene00003793	T19B4.2	npp-7	protein_coding	64.5696	66.0092	53.1448	53.1081
WBGene00003794	Y41D4B.19	npp-8	protein_coding	80.196	78.5709	58.3998	60.3782
WBGene00003795	F59A2.1	npp-9	protein_coding	54.0831	51.3671	52.9163	52.4045
WBGene00003796	ZK328.5	npp-10	protein_coding	123.497	120.017	108.209	112.356
WBGene00003797	F53F10.5	npp-11	protein_coding	52.9475	53.2554	43.5942	47.6075
WBGene00003798	T23H2.1	npp-12	protein_coding	55.7805	55.037	43.381	47.3872
WBGene00003799	Y37E3.15	npp-13	protein_coding	50.8692	48.2105	60.7369	59.6599
WBGene00003800	C03D6.4	npp-14	protein_coding	47.6953	44.0381	41.8121	42.2135
WBGene00003801	C29E4.4	npp-15	protein_coding	70.5315	72.4901	90.0216	93.2536
WBGene00003802	Y56A3A.17	npp-16	protein_coding	18.9622	18.6479	21.0888	19.9555
WBGene00003803	F10G8.3	rae-1	protein_coding	13.3788	14.69	11.7896	11.7686
WBGene00003804	Y43F4B.4	npp-18	protein_coding	15.2242	16.2903	19.0096	21.1921
WBGene00003805	R06F6.5	npp-19	protein_coding	38.1491	36.7091	34.9576	34.6236
WBGene00003806	Y77E11A.13	npp-20	protein_coding	30.1644	32.8686	30.8907	34.1972
WBGene00003813	C08B11.4	nrf-6	protein_coding	4.8618	5.34474	10.6472	10.4894
WBGene00003815	F22D6.3	nars-1	protein_coding	13.3788	12.5137	12.5208	12.3656
WBGene00003818	H15N14.2	nsf-1	protein_coding	31.6549	32.7725	32.353	30.7434
WBGene00003821	K01C8.9	nst-1	protein_coding	26.3673	28.484	20.4719	19.3159
WBGene00003825	B0286.4	ntl-2	protein_coding	34.6359	36.6131	35.9173	37.3952
WBGene00003826	Y56A3A.1	ntl-3	protein_coding	23.3153	21.0589	28.5145	29.9759
WBGene00003827	C49H3.5	ntl-4	protein_coding	44.3062	41.8511	37.8974	43.1303
WBGene00003829	F53A2.4	nud-1	protein_coding	22.4281	24.4514	24.7674	26.0104
WBGene00003830	T03D8.1	num-1	protein_coding	17.247	15.9222	11.0128	13.4955
WBGene00003831	C09H10.3	nuo-1	protein_coding	17.6018	17.6985	16.5877	13.4742
WBGene00003834	C15H11.3	nxf-1	protein_coding	64.8713	68.5375	58.3313	67.6909
WBGene00003835	C15H11.6	nxf-2	protein_coding	12.811	12.7378	18.507	20.0408
WBGene00003848	R01E6.1	odr-1	protein_coding	13.2369	13.2818	17.1818	17.0133
WBGene00003851	Y102E9.1	odr-4	protein_coding	28.8869	28.772	60.2277	59.6533
WBGene00003858	K04G7.3	ogt-1	protein_coding	46.7904	47.1105	36.2828	37.0115
WBGene00003864	C09G9.6	oma-1	protein_coding	19.3762	19.9388	15.0341	14.8387
WBGene00003865	ZC513.6	oma-2	protein_coding	20.7247	19.1387	17.3189	19.657
WBGene00003868	B0334.11	ooc-3	protein_coding	34.6714	34.6608	20.5633	22.6418
WBGene00003870	C18E9.11	ooc-5	protein_coding	12.1367	12.2257	10.7843	11.5981
WBGene00003878	F56F4.5	pept-3	protein_coding	2.87449	2.9124	10.83	9.80719
WBGene00003882	F59E10.1	orc-2	protein_coding	29.5611	30.6923	28.0118	28.3982
WBGene00003883	T27B1.1	osm-1	protein_coding	23.1379	21.891	4.15836	4.60511
WBGene00003884	M02B7.3	osm-3	protein_coding	347.406	330.846	242.396	234.392
WBGene00003889	B0212.5	osm-9	protein_coding	1.1356	0.928129	3.29013	3.70968
WBGene00003892	Y75B8A.12	osm-12	protein_coding	0.212925	0.0960133	0.0456963	0.0852799
WBGene00003898	Y39A1C.2	oxi-1	protein_coding	11.498	11.8736	5.80343	6.52391
WBGene00003901	F48E8.5	paa-1	protein_coding	37.6878	36.3891	34.0437	36.7983
WBGene00003902	Y106G6H.2	pab-1	protein_coding	98.3006	90.5406	62.3983	63.2777
WBGene00003903	F18H3.3	pab-2	protein_coding	344.141	303.578	85.4063	95.0444
WBGene00003904	C17E4.5	pabp-2	protein_coding	39.7816	40.7417	38.522	40.4227
WBGene00003905	Y18D10A.13	pad-1	protein_coding	43.3303	47.2866	37.4252	38.5465
WBGene00003911	C09B8.7	pak-1	protein_coding	11.9238	11.1696	4.47823	4.56247
WBGene00003914	F49E8.3	pam-1	protein_coding	66.3972	63.4968	73.1597	70.0148
WBGene00003915	M88.6	pan-1	protein_coding	300.651	288.232	642.398	660.621
WBGene00003916	H39E23.1	par-1	protein_coding	66.6457	60.9205	44.7366	49.7608
WBGene00003917	F58B6.3	par-2	protein_coding	114.909	96.1093	148.741	132.61
WBGene00003918	F54E7.3	par-3	protein_coding	58.661	61.3845	44.828	45.3689
WBGene00003919	Y59A8B.14	par-4	protein_coding	10.2737	9.61733	5.52925	6.56655
WBGene00003920	M117.2	par-5	protein_coding	40.0655	45.3503	40.0299	44.7293
WBGene00003921	T26E3.3	par-6	protein_coding	17.2292	18.7226	15.2169	15.99
WBGene00003922	C15H11.7	pas-1	protein_coding	15.792	14.562	11.3327	10.6173
WBGene00003923	D1054.2	pas-2	protein_coding	23.7767	25.5075	21.4772	20.723
WBGene00003924	Y110A7A.14	pas-3	protein_coding	15.4371	17.2504	9.8247	9.72191
WBGene00003925	C36B1.4	pas-4	protein_coding	28.3901	27.2678	21.7971	21.2773
WBGene00003926	F25H2.9	pas-5	protein_coding	16.6082	16.3543	19.6037	16.8428
WBGene00003927	CD4.6	pas-6	protein_coding	11.3915	11.3616	13.2062	13.9859
WBGene00003928	ZK945.2	pas-7	protein_coding	18.0277	19.0106	17.5474	15.6489
WBGene00003930	ZK1058.2	pat-3	protein_coding	35.4166	35.877	31.439	33.9414
WBGene00003941	Y71H2AL.1	pbo-1	protein_coding	75.8724	74.1223	95.6423	96.3236
WBGene00003947	K08D12.1	pbs-1	protein_coding	22.712	20.7069	20.2434	19.3585
WBGene00003948	C47B2.4	pbs-2	protein_coding	17.6018	18.9146	12.2923	11.7686
WBGene00003949	Y38A8.2	pbs-3	protein_coding	10.5398	11.7296	12.8407	11.9818
WBGene00003950	T20F5.2	pbs-4	protein_coding	12.1722	12.5777	11.1042	12.0245
WBGene00003951	K05C4.1	pbs-5	protein_coding	41.9818	34.7248	26.5495	25.3708
WBGene00003952	C02F5.9	pbs-6	protein_coding	8.12665	8.00111	7.08292	6.01223
WBGene00003953	F39H11.5	pbs-7	protein_coding	12.3852	12.2577	8.81938	10.3615
WBGene00003955	W03D2.4	pcn-1	protein_coding	16.2178	13.9859	16.1308	13.7301
WBGene00003957	F23B2.12	pcp-2	protein_coding	1.17109	0.86412	2.1858	2.00408
WBGene00003961	C07G1.3	pct-1	protein_coding	24.0487	25.4755	26.7323	26.053
WBGene00003962	C14B1.1	pdi-1	protein_coding	16.7146	14.8501	9.13925	10.7026
WBGene00003963	C07A12.4	pdi-2	protein_coding	15.721	17.0904	6.99153	6.52391
WBGene00003964	H06O01.1	pdi-3	protein_coding	35.6295	33.9567	20.2434	21.8743
WBGene00003965	H42K12.1	pdk-1	protein_coding	1.63243	1.24817	1.1881	1.96144
WBGene00003967	K08E3.7	pdr-1	protein_coding	11.2673	10.3694	10.4644	11.6833
WBGene00003970	F46C3.1	pek-1	protein_coding	18.6665	18.8506	11.0585	11.2569
WBGene00003977	F56G4.2	pes-2.1	protein_coding	2.60834	2.44834	1.75931	1.57768
WBGene00003978	Y119D3B.17	pes-4	protein_coding	5.39411	5.31274	2.87886	3.36856
WBGene00003982	R11H6.1	pes-9	protein_coding	10.5043	10.6575	8.81938	8.40007
WBGene00003989	Y18D10A.20	pfn-1	protein_coding	13.6982	15.2555	25.4376	23.3667
WBGene00003992	ZK381.4	pgl-1	protein_coding	162.444	158.998	112.002	125.17
WBGene00003994	C18G1.4	pgl-3	protein_coding	83.8749	82.0594	73.2511	79.1611
WBGene00004000	T21E8.1	pgp-6	protein_coding	3.27669	3.3498	2.40667	2.38073
WBGene00004010	Y48A6C.5	pha-1	protein_coding	15.8984	16.6455	14.0288	16.5551
WBGene00004014	Y37E3.9	phb-1	protein_coding	26.0124	25.5075	19.1467	20.5098
WBGene00004015	T24H7.1	phb-2	protein_coding	24.1315	24.8354	31.0278	29.251
WBGene00004016	Y54F10BM.14	phf-5	protein_coding	17.9567	17.7785	13.1605	17.3971
WBGene00004024	Y75B8A.1	php-3	protein_coding	0.209189	0.229528	0.171497	0.136579
WBGene00004027	Y49E10.14	pie-1	protein_coding	11.8883	13.6659	10.9214	10.7453
WBGene00004028	Y18H1A.6	pif-1	protein_coding	14.8338	13.8579	10.9671	12.1524
WBGene00004029	K09B11.1	pik-1	protein_coding	12.1384	11.9433	6.73297	7.84006
WBGene00004031	T13F2.3	pis-1	protein_coding	57.9512	52.9353	50.3573	51.3811
WBGene00004032	F57F5.5	pkc-1	protein_coding	13.7692	12.4977	9.39058	9.53003
WBGene00004034	F09E5.1	pkc-3	protein_coding	19.0213	20.4188	13.4804	13.7727
WBGene00004037	Y75B12B.6	plc-2	protein_coding	3.65522	4.12857	2.37621	3.79496
WBGene00004039	R05G6.8	plc-4	protein_coding	36.6587	37.1732	41.972	43.578
WBGene00004040	C04G6.3	pld-1	protein_coding	109.621	106.447	178.033	193.841
WBGene00004041	F44E2.11	plg-1	protein_coding	3.13917	3.20711	2.95122	2.70231
WBGene00004042	C14B9.4	plk-1	protein_coding	117.783	110.959	161.491	167.319
WBGene00004043	Y71F9B.7	plk-2	protein_coding	69.3782	63.4328	92.7634	97.3896
WBGene00004044	F55G1.8	plk-3	protein_coding	102.985	103.694	152.763	148.515
WBGene00004045	K10F12.3	pll-1	protein_coding	631.75	614.453	420.863	433.094
WBGene00004046	F45E4.2	plp-1	protein_coding	14.5144	15.4581	14.1201	13.6021
WBGene00004047	Y55F3AL.1	plx-1	protein_coding	43.6497	43.6876	39.6665	38.8924
WBGene00004048	K04B12.1	plx-2	protein_coding	2.16474	2.1763	2.74178	1.83352
WBGene00004049	Y71F9AL.18	parp-1	protein_coding	26.5151	25.2035	28.1717	28.3982
WBGene00004050	E02H1.4	parp-2	protein_coding	23.9541	22.7872	24.0362	24.7312
WBGene00004051	F20C5.1	parg-1	protein_coding	46.7016	46.8865	58.217	67.03
WBGene00004053	ZK1005.1	tank-1	protein_coding	10.6108	9.10526	6.44317	6.01223
WBGene00004054	AC8.1	WBGene00004054	pseudogene	19.8494	18.5626	24.1809	23.5728
WBGene00004056	F42G8.3	pmk-2	protein_coding	229.421	257.001	132.565	152.331
WBGene00004057	F42G8.4	pmk-3	protein_coding	277.051	284.968	183.059	176.188
WBGene00004060	C54G10.3	pmp-3	protein_coding	40.9527	37.5092	27.7376	29.2936
WBGene00004063	ZK256.1	pmr-1	protein_coding	22.0733	20.4188	15.3539	16.5869
WBGene00004064	H12C20.2	pms-2	protein_coding	42.5496	39.4295	29.4741	31.7668
WBGene00004068	C10G11.5	pnk-1	protein_coding	6.45874	6.43289	5.48355	4.98887
WBGene00004075	Y76A2B.1	pod-1	protein_coding	66.4505	60.8724	58.8111	57.905
WBGene00004076	W09B6.1	pod-2	protein_coding	50.4278	43.9261	55.1325	53.3639
WBGene00004077	W10C8.2	pop-1	protein_coding	60.0095	57.948	60.1287	62.4675
WBGene00004078	F52E1.1	pos-1	protein_coding	9.86554	10.8815	12.8407	10.7453
WBGene00004085	Y75B8A.30	pph-4.1	protein_coding	19.5655	20.7389	21.3402	20.8509
WBGene00004086	Y49E10.3	pph-4.2	protein_coding	15.4726	14.594	13.8917	12.3229
WBGene00004087	F55A12.3	ppk-1	protein_coding	31.4893	32.7886	46.793	47.1456
WBGene00004088	Y48G9A.8	ppk-2	protein_coding	11.3216	10.3054	8.91077	9.63663
WBGene00004089	VF11C1L.1	ppk-3	protein_coding	60.2579	60.3604	10.5101	10.8732
WBGene00004093	C18E3.7	ppw-1	protein_coding	46.9619	42.8539	79.4582	78.5996
WBGene00004094	Y110A7A.18	ppw-2	protein_coding	215.995	202.908	170.196	184.396
WBGene00004095	F52C9.8	pqe-1	protein_coding	60.9854	58.7522	50.3116	48.0446
WBGene00004099	C03A7.4	abu-15	protein_coding	0.131304	0.267771	0.0700676	0.131473
WBGene00004101	C07G1.5	hgrs-1	protein_coding	28.7982	28.4519	28.0118	30.8287
WBGene00004104	C14C11.8	pqn-13	protein_coding	0.390363	0.416058	0.548355	0.38376
WBGene00004105	C18E9.3	szy-20	protein_coding	51.8119	52.5513	39.5273	45.6674
WBGene00004106	C24A8.3	pqn-15	protein_coding	4.53649	4.60331	4.8895	4.47719
WBGene00004109	C34G6.7	stam-1	protein_coding	7.52336	7.29701	7.08292	7.41935
WBGene00004110	C37A2.2	pqn-20	protein_coding	49.9488	44.4062	39.116	42.3415
WBGene00004111	C37A2.5	pqn-21	protein_coding	8.61756	8.08112	4.81334	5.87721
WBGene00004116	E01G4.4	pqn-27	protein_coding	32.826	29.9242	26.3439	25.2002
WBGene00004117	F02E9.4	sin-3	protein_coding	42.2657	42.5019	55.9094	58.5873
WBGene00004120	F29C12.1	pqn-32	protein_coding	9.72359	10.0334	5.98621	5.28735
WBGene00004125	F44B9.7	mdt-30	protein_coding	17.2115	15.6822	12.8407	14.3697
WBGene00004126	F48F7.4	pqn-39	protein_coding	2.83901	2.1763	2.10203	2.38784
WBGene00004128	F53A3.4	pqn-41	protein_coding	105.859	99.6565	129.938	129.974
WBGene00004132	F56F3.1	ifet-1	protein_coding	55.059	55.1917	57.1203	62.3822
WBGene00004136	K11D12.2	pqn-51	protein_coding	122.272	118.832	95.528	96.878
WBGene00004138	R07B7.3	pqn-53	protein_coding	19.0568	16.7703	11.6525	9.80719
WBGene00004139	R09B5.5	pqn-54	protein_coding	0.450692	0.35845	0.100532	0.29848
WBGene00004140	R09E10.7	ebax-1	protein_coding	28.3546	23.5233	28.4231	28.0997
WBGene00004143	R119.4	pqn-59	protein_coding	34.1568	33.4766	33.6096	36.2226
WBGene00004147	T12F5.5	larp-5	protein_coding	22.2448	22.9792	18.1186	20.0621
WBGene00004148	T13H2.4	pqn-65	protein_coding	176.639	166.423	58.7197	59.0563
WBGene00004152	T19B10.4	pqn-70	protein_coding	24.1321	23.4667	10.5665	11.6769
WBGene00004153	T23F1.6	pqn-71	protein_coding	0.0709751	0	0.411266	0.29848
WBGene00004155	W01C9.3	pqn-73	protein_coding	1.73889	1.53621	4.56963	4.60511
WBGene00004161	Y111B2A.14	pqn-80	protein_coding	57.3703	54.9082	54.8235	56.3309
WBGene00004164	Y39E4B.3	pqn-83	protein_coding	141.453	147.524	134.233	141.138
WBGene00004166	Y43H11AL.3	pqn-85	protein_coding	138.668	135.443	556.626	534.492
WBGene00004167	Y57A10A.18	pqn-87	protein_coding	72.1462	71.882	84.1725	84.2565
WBGene00004175	ZK1236.6	pqn-96	protein_coding	49.2213	46.5185	28.3317	33.0033
WBGene00004178	D2030.6	prg-1	protein_coding	314.526	318.86	358.48	396.651
WBGene00004179	C01G5.2	prg-2	pseudogene	93.1371	91.9808	94.4923	111.113
WBGene00004180	F58A4.4	pri-1	protein_coding	24.4332	23.9873	23.0766	23.1748
WBGene00004181	W02D9.1	pri-2	protein_coding	13.7337	12.9618	12.5665	12.7067
WBGene00004182	C06E8.3	prk-1	protein_coding	14.1595	15.2661	9.09356	11.2569
WBGene00004185	R166.4	pro-1	protein_coding	26.5802	23.9073	17.6388	21.1068
WBGene00004186	F22D6.5	prpf-4	protein_coding	16.6437	18.7546	12.7493	13.4742
WBGene00004187	C50C3.6	prp-8	protein_coding	96.8101	96.8774	72.8399	74.6625
WBGene00004188	W07E6.4	prp-21	protein_coding	27.5738	27.0117	27.6462	28.4408
WBGene00004189	T20H4.3	pars-1	protein_coding	13.4853	14.082	12.0638	12.4509
WBGene00004190	T27F6.5	pars-2	protein_coding	10.664	11.6656	5.68919	6.28939
WBGene00004196	C47B2.8	prx-11	protein_coding	2.51962	2.72038	2.10203	1.57768
WBGene00004198	F32A5.6	prx-13	protein_coding	21.6829	22.4351	7.49419	7.71783
WBGene00004199	R07H5.1	prx-14	protein_coding	67.8522	69.2576	79.8314	90.1835
WBGene00004201	F54F2.8	prx-19	protein_coding	25.8704	23.6193	26.0012	27.3748
WBGene00004202	C37A5.9	pry-1	protein_coding	139.36	120.657	3.74709	3.6244
WBGene00004203	Y113G7B.23	swsn-1	protein_coding	89.0738	84.2517	60.6161	60.2929
WBGene00004204	F01G4.1	swsn-4	protein_coding	52.4861	52.7433	40.3955	46.0085
WBGene00004205	F29B9.4	psr-1	protein_coding	6.2813	5.34474	3.19874	3.75232
WBGene00004206	M03F8.2	pst-1	protein_coding	17.5309	19.0426	12.338	11.5128
WBGene00004208	ZK675.1	ptc-1	protein_coding	32.2582	33.1886	41.1571	41.1689
WBGene00004210	Y110A2AL.8	ptc-3	protein_coding	3.97461	2.9124	2.69608	2.132
WBGene00004213	C48D5.2	ptp-1	protein_coding	0.567801	0.480067	0	0.29848
WBGene00004214	F59G1.5	ptp-2	protein_coding	51.9183	51.5592	40.4869	41.1049
WBGene00004217	C32E8.8	ptr-2	protein_coding	44.5369	43.526	41.5379	45.0704
WBGene00004226	K07A3.2	ptr-12	protein_coding	0.337132	0.368051	0.274178	0.2132
WBGene00004227	K07C10.1	ptr-13	protein_coding	4.0101	3.90454	5.30077	5.71375
WBGene00004235	Y65B4BR.3	ptr-21	protein_coding	5.89094	5.53677	1.2338	1.44976
WBGene00004236	Y80D3A.7	ptr-22	protein_coding	0.14195	0.224031	0.0913925	0.426399
WBGene00004239	Y45F10A.2	puf-3	protein_coding	51.2086	52.4553	58.7197	61.0604
WBGene00004240	M4.2	puf-4	pseudogene	197.222	175.928	168.756	160.284
WBGene00004241	F54C9.8	puf-5	protein_coding	54.1185	51.5912	62.3754	63.4056
WBGene00004242	F18A11.1	puf-6	protein_coding	42.6963	38.8614	53.4486	47.6807
WBGene00004243	B0273.2	puf-7	protein_coding	41.7973	39.2268	51.9902	48.8569
WBGene00004244	C30G12.7	puf-8	protein_coding	59.6191	56.2958	54.1501	55.5172
WBGene00004245	W06B11.2	puf-9	protein_coding	92.9419	83.4676	20.1064	18.0793
WBGene00004246	Y48G1BL.3	puf-10	pseudogene	35.5367	33.5519	43.3383	40.8121
WBGene00004248	W06H3.2	pus-1	protein_coding	22.6056	25.0115	22.2312	22.6205
WBGene00004249	Y39A3CL.6	pvf-1	protein_coding	254.659	257.876	297.46	326.11
WBGene00004254	T14G10.2	pxf-1	protein_coding	68.0652	67.6894	80.9738	86.2606
WBGene00004256	ZK994.3	pxn-1	protein_coding	4.50692	4.03256	3.29013	4.09343
WBGene00004258	D2023.2	pyc-1	protein_coding	13.2191	13.2658	12.8178	13.0691
WBGene00004259	D2085.1	pyr-1	protein_coding	14.7983	13.1858	10.6472	11.5128
WBGene00004266	C39F7.4	rab-1	protein_coding	26.4382	27.1718	27.6919	32.5343
WBGene00004268	F26H9.6	rab-5	protein_coding	22.5701	22.5951	25.4985	28.3556
WBGene00004270	T25G12.4	rab-6.2	protein_coding	23.9541	23.5233	10.3274	11.8113
WBGene00004271	W03C9.3	rab-7	protein_coding	9.06707	8.59319	9.34489	11.4701
WBGene00004272	D1037.4	rab-8	protein_coding	16.6082	16.5463	11.6525	11.6407
WBGene00004273	T23H2.5	rab-10	protein_coding	6.21032	6.4969	5.07229	5.07415
WBGene00004274	F53G12.1	rab-11.1	protein_coding	23.9009	26.2916	27.6462	24.987
WBGene00004276	K09A9.2	rab-14	protein_coding	2.16474	2.52835	1.91924	2.25992
WBGene00004277	Y92C3B.3	rab-18	protein_coding	63.1324	65.177	59.5879	64.2371
WBGene00004278	Y62E10A.9	rab-19	protein_coding	10.8947	10.7855	11.7439	14.1778
WBGene00004279	T01B7.3	rab-21	protein_coding	6.03289	6.24087	6.21469	6.14015
WBGene00004282	Y45F3A.2	rab-30	protein_coding	21.5942	22.1151	22.3455	23.8357
WBGene00004283	F43D9.2	rab-33	protein_coding	14.7806	16.0022	11.6982	12.1097
WBGene00004284	Y47D3A.25	rab-35	protein_coding	11.9948	11.0415	10.0075	10.5321
WBGene00004286	D2013.1	rab-39	protein_coding	4.11656	3.68051	4.38684	3.53912
WBGene00004296	T04H1.4	rad-50	protein_coding	36.8006	37.7652	31.896	34.9648
WBGene00004297	Y43C5A.6	rad-51	protein_coding	18.631	18.6106	16.9533	18.0793
WBGene00004298	W06D4.6	rad-54.L	protein_coding	29.987	28.2919	31.3476	36.9262
WBGene00004302	K01G5.4	ran-1	protein_coding	49.1148	48.4227	49.0321	49.505
WBGene00004303	C29E4.3	ran-2	protein_coding	63.5582	68.3135	72.223	81.4423
WBGene00004304	C26D10.1	ran-3	protein_coding	32.4002	32.1965	39.7558	36.6704
WBGene00004305	R05D11.3	ran-4	protein_coding	77.2564	76.2986	85.6348	94.2343
WBGene00004306	R12C12.2	ran-5	protein_coding	67.8522	65.7371	67.4477	71.1234
WBGene00004308	C25D7.7	rap-2	protein_coding	9.83006	7.9051	10.5558	12.0245
WBGene00004312	K07A1.11	rba-1	protein_coding	25.6575	23.8113	19.6037	22.6845
WBGene00004313	F54E4.1	rbc-1	protein_coding	32.0808	29.7001	15.948	16.2032
WBGene00004314	Y54F10AM.10	rbc-2	protein_coding	36.0199	37.6692	17.2046	17.7382
WBGene00004315	T23F6.4	rbd-1	protein_coding	48.0857	49.4469	41.2637	42.7252
WBGene00004317	F20D1.6	rbg-1	protein_coding	7.77178	6.91296	3.15304	3.02744
WBGene00004318	T22C1.10	rbg-2	protein_coding	42.8335	44.4542	33.2212	40.8064
WBGene00004319	ZK593.4	rbr-2	protein_coding	47.5179	44.6462	35.7345	34.7089
WBGene00004320	ZK287.5	rbx-1	protein_coding	18.1696	17.3464	14.0745	15.99
WBGene00004321	F54E7.7	rcan-1	protein_coding	73.3883	67.1453	88.5594	95.6414
WBGene00004322	E03A3.2	rcq-5	protein_coding	20.9199	20.3548	19.7636	19.657
WBGene00004323	K08H10.7	rde-1	protein_coding	35.7715	37.8293	31.5761	30.8713
WBGene00004324	F21C3.4	rde-2	protein_coding	34.352	35.4609	32.9013	34.1972
WBGene00004326	T20G5.11	rde-4	protein_coding	63.1324	62.1206	60.5476	60.8472
WBGene00004332	Y18H1A.7	rec-1	protein_coding	38.4685	38.7894	76.6783	77.093
WBGene00004333	W02A2.6	rec-8	protein_coding	47.4824	44.1341	37.1511	42.7252
WBGene00004336	W06A7.3	ret-1	protein_coding	20.3521	19.5227	22.6197	23.857
WBGene00004337	C54G10.2	rfc-1	protein_coding	20.1569	19.0906	13.5718	13.1331
WBGene00004338	F58F6.4	rfc-2	protein_coding	9.86554	9.44131	10.7158	10.0417
WBGene00004339	C39E9.13	rfc-3	protein_coding	18.2761	16.2903	14.8056	13.9006
WBGene00004340	F31E3.3	rfc-4	protein_coding	25.764	27.6198	27.7833	29.7627
WBGene00004341	F11H8.1	rfl-1	protein_coding	11.5335	11.3616	11.9724	9.84983
WBGene00004342	C30A5.2	rfs-1	protein_coding	7.96696	9.18527	5.11798	4.96755
WBGene00004343	C38C10.5	rgr-1	protein_coding	71.6139	70.7138	182.968	184.993
WBGene00004346	C29H12.3	rgs-3	protein_coding	1.49048	1.69624	0.959622	1.21524
WBGene00004347	Y38E10A.21	rgs-4	protein_coding	2.73254	2.62436	1.05101	1.23656
WBGene00004350	F56B6.2	rgs-7	protein_coding	4.47143	4.41661	2.35336	2.04672
WBGene00004351	F52D2.2	rgs-8.1	protein_coding	0.833958	1.00814	0.502659	0.874119
WBGene00004352	ZC53.7	rgs-9	protein_coding	62.3871	59.4643	10.6929	11.2996
WBGene00004355	T07D4.3	rha-1	protein_coding	39.8525	36.357	22.0256	23.4093
WBGene00004357	Y51H4A.3	rho-1	protein_coding	16.6437	16.7063	14.8589	16.3453
WBGene00004358	F08F3.3	rhr-1	protein_coding	0.780727	0.928129	6.169	6.01223
WBGene00004359	B0240.1	rhr-2	protein_coding	0.922677	0.480067	0.274178	0.469039
WBGene00004360	F12F6.3	rib-1	protein_coding	12.1013	12.0657	8.40811	8.40007
WBGene00004361	K01G5.6	rib-2	protein_coding	16.3598	14.8181	15.5824	15.2651
WBGene00004367	Y69A2AR.2	ric-8	protein_coding	42.4964	44.3742	36.5113	34.2825
WBGene00004371	Y42H9B.2	rig-4	protein_coding	53.3733	53.4154	37.2882	37.7364
WBGene00004373	W06H8.1	rme-1	protein_coding	14.7628	14.178	20.0607	20.9362
WBGene00004374	T11F8.3	rme-2	protein_coding	83.9813	87.2601	84.8123	75.1103
WBGene00004377	F49E7.1	rme-6	protein_coding	121.545	113.52	44.1883	42.3415
WBGene00004378	F18C12.2	rme-8	protein_coding	43.0997	47.3186	40.8753	44.7933
WBGene00004382	F59A6.6	rnh-1.0	protein_coding	12.3674	12.2257	8.68229	8.50667
WBGene00004383	T13H5.7	rnh-2	protein_coding	38.6105	39.9735	25.0873	25.2002
WBGene00004385	K08D10.4	rnp-2	protein_coding	31.5484	32.3565	26.1383	24.3048
WBGene00004386	K08D10.3	rnp-3	protein_coding	16.4662	14.274	15.3539	16.5443
WBGene00004387	R07E5.14	rnp-4	protein_coding	23.2976	20.9789	22.7339	21.7464
WBGene00004389	Y47G6A.20	rnp-6	protein_coding	19.3407	17.2184	14.1658	13.6448
WBGene00004390	K04G7.10	rnp-7	protein_coding	12.1013	12.5137	8.17963	8.44271
WBGene00004391	T23G5.1	rnr-1	protein_coding	24.5219	21.955	23.168	23.0256
WBGene00004392	C03C10.3	rnr-2	protein_coding	15.2951	13.6979	15.0341	17.3971
WBGene00004395	C16D9.2	rol-3	protein_coding	0.851702	1.05615	1.41658	1.02336
WBGene00004400	F26F4.3	rom-1	protein_coding	2.51962	2.20831	2.05633	1.74824
WBGene00004403	Y116A8C.16	rom-4	protein_coding	30.6967	29.092	22.9852	24.1555
WBGene00004404	Y54E10A.14	rom-5	protein_coding	5.1457	4.96069	4.02127	3.66704
WBGene00004405	C12D8.11	rop-1	protein_coding	15.721	14.562	13.2062	11.8965
WBGene00004408	F25H2.10	rla-0	protein_coding	11.4625	11.3136	4.24975	4.86095
WBGene00004411	C42D4.8	rpc-1	protein_coding	83.0054	83.0195	82.7102	87.4545
WBGene00004413	B0250.1	rpl-2	protein_coding	7.22172	6.73694	2.84078	2.36652
WBGene00004414	F13B10.2	rpl-3	protein_coding	35.8424	30.9163	12.5665	12.1524
WBGene00004416	F54C9.5	rpl-5	protein_coding	19.873	18.6906	7.17431	6.52391
WBGene00004417	R151.3	rpl-6	protein_coding	8.44604	8.54519	4.52393	4.77567
WBGene00004418	F53G12.10	rpl-7	protein_coding	8.76543	8.04912	2.4219	2.60104
WBGene00004419	Y24D9A.4	rpl-7A	protein_coding	12.3024	11.9963	5.4607	4.82542
WBGene00004421	F10B5.1	rpl-10	protein_coding	12.5271	14.53	3.79279	4.34927
WBGene00004422	T22F3.4	rpl-11.1	protein_coding	39.8703	43.542	11.9039	15.4783
WBGene00004424	JC8.3	rpl-12	protein_coding	10.114	9.76135	2.65038	3.15536
WBGene00004427	K11H12.2	rpl-15	protein_coding	14.0531	12.8338	3.88418	4.60511
WBGene00004428	M01F1.2	rpl-16	protein_coding	24.6284	24.3234	17.4103	16.7788
WBGene00004431	C09D4.5	rpl-19	protein_coding	14.0531	13.4099	3.56431	3.58176
WBGene00004432	E04A4.8	rpl-20	protein_coding	13.4143	11.2976	4.06697	2.85688
WBGene00004433	C14B9.7	rpl-21	protein_coding	7.52336	6.78494	1.55367	1.23656
WBGene00004435	B0336.10	rpl-23	protein_coding	9.47518	9.82536	2.51329	1.2792
WBGene00004439	F52B5.6	rpl-25.2	protein_coding	13.0949	11.9377	3.10735	3.4112
WBGene00004441	C53H9.1	rpl-27	protein_coding	3.69071	3.07243	1.59937	1.66296
WBGene00004442	R11D1.8	rpl-28	protein_coding	5.32314	4.73666	1.69076	1.2792
WBGene00004443	B0513.3	rpl-29	protein_coding	3.40681	3.19244	1.71361	1.56702
WBGene00004444	Y106G6H.3	rpl-30	protein_coding	2.30669	2.60836	1.07386	1.25788
WBGene00004445	W09C5.6	rpl-31	protein_coding	7.7008	5.98483	5.52925	4.05079
WBGene00004448	C42C1.14	rpl-34	protein_coding	34.2455	33.3166	7.26571	8.10159
WBGene00004449	ZK652.4	rpl-35	protein_coding	1.59694	1.79225	0.411266	0.596959
WBGene00004455	C09H10.1	rpl-42	protein_coding	5.08752	4.86698	13.8914	11.9605
WBGene00004457	C01B7.6	rpm-1	protein_coding	15.4371	13.8899	21.82	20.9362
WBGene00004458	T22D1.9	rpn-1	protein_coding	92.3741	88.0442	106.792	116.706
WBGene00004459	C23G10.4	rpn-2	protein_coding	103.801	105.487	149.061	147.023
WBGene00004460	C30C11.2	rpn-3	protein_coding	42.4431	40.1016	28.286	30.786
WBGene00004461	F10G7.8	rpn-5	protein_coding	41.9463	40.1976	26.3667	26.4794
WBGene00004462	F57B9.10	rpn-6.1	protein_coding	22.2507	24.5154	26.5495	30.5728
WBGene00004463	F49C12.8	rpn-7	protein_coding	23.8831	23.2032	17.6845	18.2073
WBGene00004464	R12E2.3	rpn-8	protein_coding	6.35227	7.48904	8.40811	8.61327
WBGene00004465	T06D8.8	rpn-9	protein_coding	44.7853	47.6866	87.8739	89.5439
WBGene00004466	B0205.3	rpn-10	protein_coding	17.3179	17.6985	11.6982	10.7026
WBGene00004467	K07D4.3	rpn-11	protein_coding	73.3883	69.0336	59.7707	67.7975
WBGene00004468	ZK20.5	rpn-12	protein_coding	26.2963	25.1875	23.3965	25.5413
WBGene00004469	B0393.1	rps-0	protein_coding	9.79457	8.51318	2.92456	2.7716
WBGene00004471	C49H3.11	rps-2	protein_coding	21.399	18.4986	8.08824	8.63459
WBGene00004473	Y43B11AR.4	rps-4	protein_coding	25.693	27.4278	9.84755	8.97571
WBGene00004476	ZC434.2	rps-7	protein_coding	5.60704	5.21672	3.06165	2.17464
WBGene00004477	F42C5.8	rps-8	protein_coding	10.3979	12.4177	2.23912	2.60104
WBGene00004480	F40F11.1	rps-11	protein_coding	17.6018	17.0904	5.34646	6.60919
WBGene00004481	F54E7.2	rps-12	protein_coding	6.63618	7.32902	3.24443	2.51576
WBGene00004482	C16A3.9	rps-13	protein_coding	5.57155	4.838	5.89482	4.97466
WBGene00004484	F36A2.6	rps-15	protein_coding	2.69706	3.04042	2.97026	1.32184
WBGene00004485	T01C3.6	rps-16	protein_coding	4.40046	3.90454	1.50798	1.2792
WBGene00004487	Y57G11C.16	rps-18	protein_coding	5.11021	5.66479	3.19874	2.60104
WBGene00004490	F37C12.11	rps-21	protein_coding	7.45239	7.87309	2.4676	1.96144
WBGene00004494	K02B2.5	rps-25	protein_coding	2.23572	2.56036	0.502659	0.554319
WBGene00004495	F39B2.6	rps-26	protein_coding	6.90233	7.47304	3.31298	2.665
WBGene00004497	Y41D4B.5	rps-28	protein_coding	17.034	19.0426	5.80343	4.43455
WBGene00004502	F29G9.5	rpt-2	protein_coding	15.6145	11.8736	10.6929	9.33815
WBGene00004503	F23F12.6	rpt-3	protein_coding	30.9452	27.6038	20.7004	21.9596
WBGene00004504	F23F1.8	rpt-4	protein_coding	24.8413	23.7473	15.7652	14.3697
WBGene00004505	F56H1.4	rpt-5	protein_coding	20.5473	19.3627	15.3996	17.056
WBGene00004506	Y49E10.1	rpt-6	protein_coding	13.0535	10.5508	7.44088	6.82239
WBGene00004508	F26A3.8	rrf-1	protein_coding	121.314	116.48	202.48	203.819
WBGene00004509	M01G12.12	rrf-2	protein_coding	139.574	131.816	46.3637	48.6522
WBGene00004510	F10B5.7	rrf-3	protein_coding	44.0401	47.5746	37.8822	40.2095
WBGene00004567	F31C3.11	rrn-2.1	rRNA	0.762983	0.528073	0.456963	0.575639
WBGene00004679	F26F4.10	rars-1	protein_coding	11.7109	12.8018	13.7089	14.7534
WBGene00004680	C29H12.1	rars-2	protein_coding	10.2559	9.05726	6.71735	7.80311
WBGene00004681	F52G2.2	rsd-2	protein_coding	98.7264	108.879	123.06	127.749
WBGene00004682	C34E11.1	rsd-3	protein_coding	15.6855	16.0662	10.2817	10.4894
WBGene00004684	F16D3.2	rsd-6	protein_coding	34.0681	35.3969	30.388	30.6155
WBGene00004698	W02B12.3	rsp-1	protein_coding	38.2201	36.7251	39.7786	38.248
WBGene00004699	W02B12.2	rsp-2	protein_coding	34.6181	31.6924	34.3979	36.4998
WBGene00004700	Y111B2A.18	rsp-3	protein_coding	88.577	87.1481	41.675	40.7211
WBGene00004701	EEED8.7	rsp-4	protein_coding	38.4685	33.3486	43.4115	38.4612
WBGene00004702	T28D9.2	rsp-5	protein_coding	11.285	11.5856	9.64191	10.1483
WBGene00004703	C33H5.12	rsp-6	protein_coding	43.2948	47.6546	49.2606	54.0675
WBGene00004704	D2089.1	rsp-7	protein_coding	28.674	25.7316	26.7095	26.0956
WBGene00004705	C18D11.4	rsp-8	protein_coding	38.3266	38.8534	28.1489	27.4175
WBGene00004706	F28D9.1	rsr-1	protein_coding	31.371	30.9163	23.0766	20.3819
WBGene00004723	C08B11.5	sap-49	protein_coding	12.2964	11.4896	10.6587	10.4894
WBGene00004726	F10E9.8	sas-4	protein_coding	50.6408	54.5676	53.6017	56.7538
WBGene00004727	R11G1.4	sax-1	protein_coding	6.77813	5.15272	2.37621	3.49648
WBGene00004728	F21H11.2	sax-2	protein_coding	15.8984	14.178	9.8247	9.97775
WBGene00004732	C18F3.2	sax-7	protein_coding	56.6914	57.784	48.3923	50.571
WBGene00004736	K11D9.2	sca-1	protein_coding	28.674	29.156	19.2838	19.1027
WBGene00004737	F10G7.4	scc-1	protein_coding	188.404	179.929	212.031	219.937
WBGene00004738	F18E2.3	scc-3	protein_coding	57.8802	56.0398	53.4646	57.3934
WBGene00004739	H20J18.1	scd-1	protein_coding	4.5779	4.2886	2.10203	3.07008
WBGene00004743	M01D7.2	scm-1	protein_coding	11.8466	10.3262	6.70662	6.87984
WBGene00004744	D2013.8	scp-1	protein_coding	35.807	35.2369	21.7971	26.6073
WBGene00004745	F52E10.1	sdc-1	protein_coding	54.6863	52.9033	10.8757	10.1483
WBGene00004751	K10G6.3	sea-2	protein_coding	654.178	594.387	32.6728	33.4724
WBGene00004752	T23G7.4	sec-5	protein_coding	32.4711	36.8051	23.2594	27.2043
WBGene00004753	Y106G6H.7	sec-8	protein_coding	31.7969	31.1723	22.8024	24.2195
WBGene00004754	Y113G7A.3	sec-23	protein_coding	19.8021	18.4666	18.05	18.0414
WBGene00004755	F12F6.6	sec-24.1	protein_coding	75.695	71.4979	67.3563	67.2858
WBGene00004756	ZC518.2	sec-24.2	protein_coding	41.414	40.8697	43.5942	39.6125
WBGene00004758	R03G5.2	sek-1	protein_coding	1.45499	1.21617	2.19342	3.24064
WBGene00004759	F45D3.5	sel-1	protein_coding	24.1138	25.1715	14.2572	16.3311
WBGene00004760	F10F2.1	sel-2	protein_coding	104.795	101.198	78.232	84.3418
WBGene00004762	F35G12.3	sel-5	protein_coding	76.7596	73.8182	62.0098	68.1386
WBGene00004765	C32A3.1	sel-8	protein_coding	5.83771	6.14485	6.67166	6.08685
WBGene00004766	W02D7.7	sel-9	protein_coding	6.86684	7.00897	5.48355	6.56655
WBGene00004767	F55B12.3	sel-10	protein_coding	46.7371	50.8231	52.0937	61.1883
WBGene00004768	F55A11.3	sel-11	protein_coding	10.2559	9.79336	7.72267	8.69855
WBGene00004769	F35H12.3	sel-12	protein_coding	0.745239	0.736102	1.05101	0.938079
WBGene00004771	C32E12.5	sem-2	protein_coding	2.23572	2.75238	2.71893	2.81424
WBGene00004773	F15C11.1	sem-4	protein_coding	1.45499	0.992138	0.959622	1.02336
WBGene00004775	Y47G6A.12	2023-09-01	protein_coding	81.9053	85.5159	56.115	58.4594
WBGene00004778	K02F2.6	ser-3	protein_coding	21.8958	22.0511	25.9098	28.9099
WBGene00004779	Y22D7AR.13	ser-4	protein_coding	1.10011	0.768107	0.639748	0.426399
WBGene00004781	T26A5.7	set-1	protein_coding	13.0594	12.1937	11.6069	13.2184
WBGene00004782	C26E6.9	set-2	protein_coding	186.398	191.579	322.913	353.869
WBGene00004783	Y73B6BL.5	seu-1	protein_coding	34.8015	31.4934	39.9743	38.7597
WBGene00004787	H06I04.2	sft-1	protein_coding	12.7045	11.7776	13.846	12.9412
WBGene00004788	C54H2.5	sft-4	protein_coding	1.06463	1.21617	1.00532	0.767519
WBGene00004795	C04F5.1	sid-1	protein_coding	599.953	591.73	481.547	524.301
WBGene00004798	F43D9.4	sip-1	protein_coding	12.8465	13.8579	14.6685	14.4123
WBGene00004800	R11A8.4	sir-2.1	protein_coding	30.0757	34.1807	38.6133	41.0623
WBGene00004803	C06A5.11	sir-2.4	protein_coding	5.85545	5.61678	8.47666	8.91175
WBGene00004804	T19E7.2	skn-1	protein_coding	55.1193	53.2458	111.691	125.724
WBGene00004806	T27F2.1	skp-1	protein_coding	28.2126	25.5395	21.2488	18.3352
WBGene00004808	F46A9.4	skr-2	protein_coding	3.76168	2.8964	2.87886	2.83556
WBGene00004809	F44G3.6	skr-3	protein_coding	18.6487	16.2903	1.50798	2.06804
WBGene00004810	Y60A3A.18	skr-4	protein_coding	4.16979	4.46462	0.662596	0.788839
WBGene00004823	C06A8.4	skr-17	protein_coding	9.22677	10.5615	8.45381	8.99703
WBGene00004824	F56B3.4	WBGene00004824	protein_coding	28.4255	27.5238	30.5708	26.9058
WBGene00004826	R12H7.5	skr-20	protein_coding	1.49048	1.4402	1.00532	0.554319
WBGene00004827	K08H2.1	skr-21	protein_coding	117.18	113.264	94.8655	98.3277
WBGene00004830	Y51A2D.19	slo-1	protein_coding	0.177438	0.0960133	0.137089	0.12792
WBGene00004851	F36H12.20	sls-2.19	pseudogene	1.38402	0.928129	1.16525	1.02336
WBGene00004854	F40E10.4	slt-1	protein_coding	0.780727	0.928129	0.776837	1.19392
WBGene00004855	R31.1	sma-1	protein_coding	29.6818	31.1787	32.682	29.9503
WBGene00004857	R13F6.9	sma-3	protein_coding	5.28765	5.66479	2.83317	3.24064
WBGene00004859	W06B3.2	sma-5	protein_coding	0.922677	0.800111	0.411266	0.852799
WBGene00004862	T05A10.1	sma-9	protein_coding	25.0542	23.2032	24.9502	25.8398
WBGene00004873	Y47D3A.26	smc-3	protein_coding	36.7651	33.1566	33.3583	33.3018
WBGene00004874	F35G12.8	smc-4	protein_coding	73.6722	70.8578	79.6486	82.9773
WBGene00004879	C48B6.6	smg-1	protein_coding	27.6448	28.804	16.999	19.5717
WBGene00004880	Y48G8AL.6	smg-2	protein_coding	63.7357	65.9452	232.96	221.301
WBGene00004881	Y73B6BL.18	smg-3	protein_coding	23.4928	21.923	17.3189	19.3159
WBGene00004883	W02D3.8	smg-5	protein_coding	20.6893	22.0511	13.8917	16.5869
WBGene00004884	Y54F10AL.2	smg-6	protein_coding	31.4775	31.1083	36.9226	40.1242
WBGene00004885	Y73B6A.4	smg-7	protein_coding	18.3826	20.3548	9.32204	10.2336
WBGene00004886	Y39A3CR.1	smi-1	protein_coding	13.2014	12.5777	9.55052	8.74119
WBGene00004887	C41G7.1	smn-1	protein_coding	11.8883	11.8416	18.5527	18.5057
WBGene00004888	K12C11.2	smo-1	protein_coding	12.9885	11.3936	19.3295	17.0986
WBGene00004889	Y54E5B.1	smp-1	protein_coding	45.566	42.7259	55.9779	63.4909
WBGene00004891	Y71D11A.2	smr-1	protein_coding	14.9935	17.5704	13.0234	13.325
WBGene00004892	H21P03.3	sms-1	protein_coding	108.237	101.966	156.875	165.969
WBGene00004894	Y22D7AL.8	sms-3	protein_coding	1.06463	1.4082	0.639748	0.682239
WBGene00004895	CC4.3	smu-1	protein_coding	13.2369	13.6019	12.6122	13.3463
WBGene00004896	Y49F6B.4	smu-2	protein_coding	16.0049	15.2021	8.5452	7.50463
WBGene00004897	T10H9.4	snb-1	protein_coding	10.3979	10.6255	7.76837	7.76047
WBGene00004900	W03G9.1	snf-1	protein_coding	3.61973	4.12857	2.87886	4.30663
WBGene00004904	Y46G5A.30	snf-5	protein_coding	1.10011	1.02414	1.50798	1.57768
WBGene00004905	M01G5.5	snf-6	protein_coding	162.587	164.263	222.404	237.995
WBGene00004914	Y116A8C.42	snr-1	protein_coding	21.47	19.5227	22.574	19.8276
WBGene00004915	W08E3.1	snr-2	protein_coding	6.8491	5.47276	5.30077	4.81831
WBGene00004916	T28D9.10	snr-3	protein_coding	16.7856	14.8821	18.05	19.5291
WBGene00004918	ZK652.1	snr-5	protein_coding	15.9339	16.6103	16.1308	17.6956
WBGene00004919	Y49E10.15	snr-6	protein_coding	7.66531	8.41717	8.68229	9.21023
WBGene00004920	Y71F9B.4	snr-7	protein_coding	9.79457	10.9775	10.0989	8.95439
WBGene00004923	Y75B7AL.3	snt-3	protein_coding	1.88084	1.24817	1.78215	1.96144
WBGene00004927	C05D9.1	snx-1	protein_coding	18.3116	15.9062	2.4219	2.64368
WBGene00004928	F41F3.2	soc-1	protein_coding	1.31304	0.960133	0.913925	1.15128
WBGene00004930	C15F1.7	sod-1	protein_coding	8.41055	8.12913	7.95115	7.50463
WBGene00004933	F55H2.1	sod-4	protein_coding	81.6569	67.9134	13.2062	16.7149
WBGene00004946	Y71F9B.10	sop-3	protein_coding	23.1379	21.795	19.4666	18.3352
WBGene00004947	T28F12.3	sos-1	protein_coding	34.975	34.8336	29.3096	31.214
WBGene00004951	K10B3.10	spc-1	protein_coding	34.5649	31.7804	21.2945	19.9129
WBGene00004952	Y34D9A.4	spd-1	protein_coding	163.811	153.077	153.448	153.227
WBGene00004953	F32H2.3	spd-2	protein_coding	38.3266	40.0696	31.2562	34.0693
WBGene00004954	H34C03.1	spd-3	protein_coding	7.34593	6.52891	2.74178	3.15536
WBGene00004955	F56A3.4	spd-5	protein_coding	136.45	134.451	157.149	176.274
WBGene00004960	Y66D12A.20	spe-6	protein_coding	1.96956	1.72824	4.47823	4.51983
WBGene00004969	F47G6.4	spe-15	protein_coding	9.72359	9.08926	3.79279	4.94623
WBGene00004975	ZC404.3	spe-39	protein_coding	32.2582	34.1167	29.8854	34.0693
WBGene00004976	K01A11.4	spe-41	protein_coding	26.2608	26.0836	11.0356	9.63663
WBGene00004978	Y47G6A.10	spg-7	protein_coding	23.0137	24.0353	21.0888	19.5078
WBGene00004980	B0464.5	spk-1	protein_coding	53.2314	57.0959	69.0471	71.8483
WBGene00004981	Y66H1B.4	spl-1	protein_coding	15.8984	14.7861	12.041	11.7047
WBGene00004986	T07C4.4	spp-1	protein_coding	0.106463	0.160022	0.182785	0.0426399
WBGene00005006	D1014.8	spr-1	protein_coding	35.4521	35.3009	27.829	27.588
WBGene00005007	C27B7.1	spr-2	protein_coding	11.0011	11.2976	10.3731	9.67927
WBGene00005008	C07A12.5	spr-3	protein_coding	3.69071	3.26445	3.42722	3.75232
WBGene00005009	C09H6.1	spr-4	protein_coding	55.3724	53.3194	35.8106	40.714
WBGene00005010	Y40B1B.6	spr-5	protein_coding	43.6438	44.0363	31.9074	33.6678
WBGene00005011	F26F4.8	WBGene00005011	protein_coding	10.1494	10.0814	8.86508	9.76455
WBGene00005012	F26F4.2	WBGene00005012	protein_coding	0.283901	0.240033	0.891077	0.767519
WBGene00005013	F43G6.6	jmjd-1.1	protein_coding	0.425851	0.320044	1.82785	1.066
WBGene00005014	F54C4.2	spt-4	protein_coding	5.11021	4.92868	5.07229	5.28735
WBGene00005015	K08E4.1	spt-5	protein_coding	61.287	61.8646	64.249	69.8442
WBGene00005019	D2096.4	sqv-1	protein_coding	37.049	41.4458	30.1138	27.5454
WBGene00005021	R10E11.4	sqv-3	protein_coding	6.92008	6.43289	6.99153	7.41935
WBGene00005022	F29F11.1	sqv-4	protein_coding	14.3725	14.562	24.3561	21.7037
WBGene00005023	T24D1.1	sqv-5	protein_coding	18.5423	17.9545	11.3555	12.6001
WBGene00005024	Y50D4C.4	sqv-6	protein_coding	11.288	11.2656	9.59622	9.35023
WBGene00005026	ZK1307.5	sqv-8	protein_coding	17.6728	18.1305	13.7774	13.5808
WBGene00005061	B0304.8	sra-35	protein_coding	56.0704	57.2239	7.99685	8.52799
WBGene00005077	Y92H12A.1	src-1	protein_coding	61.9968	64.3929	107.752	118.411
WBGene00005098	Y38A10A.1	srd-20	protein_coding	1.68566	1.04014	7.24286	6.90767
WBGene00005110	T19H12.5	srd-32	protein_coding	1.7034	1.50421	0.456963	0.639599
WBGene00005115	R04D3.11	srd-37	pseudogene	0.88102	0.746677	0.575736	0.657658
WBGene00005147	F48F5.4	srd-70	protein_coding	38.454	36.5046	10.83	12.9025
WBGene00005148	C13B7.4	srd-71	protein_coding	2.02279	2.04828	1.82785	1.599
WBGene00005153	M02B1.1	srf-3	protein_coding	8.81866	7.96911	7.22001	8.82647
WBGene00005191	Y51A2D.12	srg-34	protein_coding	51.9183	49.3188	32.3987	40.1668
WBGene00005203	F32H5.5	srg-46	protein_coding	0.0354876	0.0640089	0.0456963	0.12792
WBGene00005227	T11F9.18	srh-1	protein_coding	3.37132	3.30179	3.21397	3.28683
WBGene00005235	T11F9.17	srh-9	pseudogene	0.248413	0.448062	0.822533	0.511679
WBGene00005274	C10G11.3	srh-51	protein_coding	0	0	0	0
WBGene00005292	T10D4.5	srh-71	protein_coding	0.461338	0.768107	0.137089	0.2132
WBGene00005307	C44C3.4	srh-86	pseudogene	1.75663	1.84559	0.997702	1.35737
WBGene00005308	H27D07.6	srh-87	protein_coding	12.4916	12.9138	3.12258	2.93505
WBGene00005309	C44C3.9	srh-88	protein_coding	2.25346	1.98428	0.769221	1.03757
WBGene00005346	F14F9.7	srh-129	protein_coding	0.0709751	0.0320044	0.137089	0.426399
WBGene00005374	F20E11.13	srh-158	pseudogene	0.183756	0.138039	0.17548	0.112829
WBGene00005387	Y60A3A.5	srh-171	protein_coding	0.301644	0.43206	0.639748	0.746199
WBGene00005447	F37B4.13	srh-240	protein_coding	3.19388	3.55249	3.10735	3.07008
WBGene00005490	Y59A8A.4	srh-286	protein_coding	0.762983	0.944131	0.411266	0.703559
WBGene00005528	F15H9.4	sri-16	protein_coding	0.697922	0.392054	0.776837	0.735539
WBGene00005619	T07C12.5	srj-34	pseudogene	0.504569	0.61643	0.366281	0.515147
WBGene00005620	T07C12.3	srj-35	pseudogene	0.177438	0.192027	0.182785	0.469039
WBGene00005630	C31B8.10	srj-51	pseudogene	0	0.0640089	0.0456963	0
WBGene00005648	F20D6.4	srp-7	protein_coding	15.1887	13.4419	16.2679	16.5869
WBGene00005662	W03B1.4	sars-2	protein_coding	7.20398	6.78494	7.67697	7.84575
WBGene00005663	C47E12.1	sars-1	protein_coding	11.7819	11.6816	9.32204	11.0011
WBGene00005669	C33A12.8	sru-6	protein_coding	0	0	0	0
WBGene00005676	F53B2.4	sru-13	protein_coding	0	0	0	0
WBGene00005708	Y32B12B.7	sru-45	protein_coding	0.0709751	0.0960133	0.182785	0.38376
WBGene00005709	C45H4.5	sru-46	pseudogene	0.0077398	0.00998189	0.0119652	0.010171
WBGene00005730	H04M03.6	srv-19	protein_coding	0	0	0	0
WBGene00005736	Y73B6BL.11	srv-25	protein_coding	0.177438	0.0640089	0.0913925	0.17056
WBGene00005742	T13A10.9	srv-31	protein_coding	0	0.0320044	0.0456963	0
WBGene00005810	Y37A1B.10	srw-63	protein_coding	0.0354876	0.0320044	0.0913925	0.2132
WBGene00005811	Y43B11AL.3	srw-64	pseudogene	0.0354876	0.0320044	0	0
WBGene00005824	W06G6.8	srw-77	protein_coding	0.289815	0.325378	0.0837765	0.241626
WBGene00005828	Y51A2B.7	srw-81	pseudogene	0.126609	0.132688	0.0658139	0.204762
WBGene00005830	ZK262.6	srw-83	protein_coding	0.18441	0.0687904	0.00676758	0.133761
WBGene00005898	C14C6.1	srx-7	protein_coding	12.9802	14.171	3.90703	5.48776
WBGene00005920	K06B4.9	srx-29	protein_coding	0.638776	0.57608	0.456963	0.639599
WBGene00005961	K07C6.15	srx-70	pseudogene	47.6243	46.6305	43.8227	43.0237
WBGene00006044	T27A3.3	ssp-16	protein_coding	2.46639	2.28832	4.9352	4.35537
WBGene00006059	F54C9.2	stc-1	protein_coding	6.31679	6.4969	3.24443	4.09343
WBGene00006061	F30A10.5	stl-1	protein_coding	7.59434	7.71307	6.90014	6.82239
WBGene00006062	F30A10.8	stn-1	protein_coding	35.0262	33.3166	40.8525	44.5587
WBGene00006066	Y71H9A.3	sto-4	protein_coding	2.23572	2.30432	1.2795	0.895439
WBGene00006075	F22B8.5	str-7	protein_coding	0.0709751	0.320044	0.182785	0.12792
WBGene00006076	T23D5.11	str-8	protein_coding	1.42542	1.16283	0.69306	0.675132
WBGene00006130	Y73C8C.6	str-68	protein_coding	1.59694	2.08029	3.29013	3.24064
WBGene00006203	Y9C9A.9	str-158	protein_coding	0	0	0	0
WBGene00006241	F26G5.2	str-208	protein_coding	0.14195	0.192027	1.41658	1.02336
WBGene00006285	C18B10.10	str-259	pseudogene	0	0	0	0
WBGene00006306	F07A5.5	sue-1	protein_coding	0.567801	0.800111	2.05633	2.00408
WBGene00006307	F28C6.6	suf-1	protein_coding	56.0349	55.8157	47.1357	47.6715
WBGene00006311	F57B1.2	sun-1	protein_coding	40.9881	39.4615	43.5028	48.4816
WBGene00006324	DY3.7	sup-17	protein_coding	32.205	32.1645	33.2897	34.1546
WBGene00006331	R10E4.2	sup-26	protein_coding	1.89858	1.4722	1.96494	2.4518
WBGene00006349	F39B2.4	sur-2	protein_coding	50.8892	52.7433	44.531	47.5009
WBGene00006351	K03A1.5	sur-5	protein_coding	23.2798	25.3155	19.9236	21.1068
WBGene00006352	F26E4.1	sur-6	protein_coding	36.6941	38.7894	30.2509	35.6044
WBGene00006353	F01G12.2	sur-7	protein_coding	42.313	43.0353	14.5466	12.3656
WBGene00006359	B0336.9	swp-1	protein_coding	40.2074	38.5654	26.5038	29.5068
WBGene00006373	F55A11.2	syx-5	protein_coding	29.5257	28.932	25.6813	31.2124
WBGene00006374	T01B11.3	syx-4	protein_coding	9.58164	8.70521	9.59622	8.27215
WBGene00006375	F26D2.2	syp-1	protein_coding	36.4472	36.5971	28.4916	30.3383
WBGene00006377	F39H2.4	syp-3	protein_coding	12.0356	11.8416	7.86204	10.4489
WBGene00006379	T23D8.9	sys-1	protein_coding	49.1325	49.0308	49.1006	59.568
WBGene00006381	Y54E2A.3	tac-1	protein_coding	47.8372	44.9982	45.2393	44.3882
WBGene00006382	W04A8.7	taf-1	protein_coding	43.9217	43.9391	39.2982	40.2337
WBGene00006383	Y37E11B.4	taf-2	protein_coding	55.751	53.3514	39.6644	39.1008
WBGene00006384	C11G6.1	taf-3	protein_coding	65.1552	57.768	8.77368	9.03967
WBGene00006385	R119.6	taf-4	protein_coding	30.0225	28.4199	19.3752	20.723
WBGene00006386	F30F8.8	taf-5	protein_coding	17.176	17.9545	10.7386	11.0864
WBGene00006387	W09B6.2	taf-6.1	protein_coding	10.8237	9.72935	6.90014	6.39599
WBGene00006390	ZK1320.12	taf-8	protein_coding	12.2432	14.562	20.1978	19.5717
WBGene00006391	T12D8.7	taf-9	protein_coding	12.1013	11.5216	11.0128	12.2377
WBGene00006392	K03B4.3	taf-10	protein_coding	21.2925	19.8428	24.4475	26.5647
WBGene00006394	K10D3.3	taf-11.2	protein_coding	7.48788	8.51318	7.12862	7.88839
WBGene00006395	F43D9.5	taf-11.3	protein_coding	4.47143	4.56063	4.52393	4.47719
WBGene00006396	Y56A3A.4	taf-12	protein_coding	12.7164	11.5963	14.7142	12.5788
WBGene00006397	C14A4.10	taf-13	protein_coding	9.36872	9.24928	5.98621	4.94623
WBGene00006402	F59E12.13	fut-3	protein_coding	19.0568	20.5629	13.4119	11.4275
WBGene00006405	Y116A8C.36	itsn-1	protein_coding	53.5186	51.7398	60.4605	61.8056
WBGene00006406	F12F6.5	srgp-1	protein_coding	11.4625	10.8495	6.67166	8.65591
WBGene00006414	T24F1.1	raga-1	protein_coding	36.4635	34.4688	37.1739	39.1008
WBGene00006415	F38H4.7	tag-30	protein_coding	53.8346	51.3831	46.5416	46.5628
WBGene00006423	T21G5.5	asd-2	protein_coding	13.5917	12.4497	10.3731	11.2143
WBGene00006431	C02F12.4	tag-52	protein_coding	2.05828	1.92027	1.53082	2.60104
WBGene00006432	F33C8.1	atrn-1	protein_coding	79.5454	72.5861	20.5633	22.4073
WBGene00006436	W06H8.8	ttn-1	protein_coding	5.00375	7.48904	2.65038	2.25992
WBGene00006437	K08B12.5	mrck-1	protein_coding	67.7635	69.0976	59.3595	64.1518
WBGene00006438	C01F6.6	nrfl-1	protein_coding	1.02914	0.896124	0.594051	0.554319
WBGene00006439	T27E9.1	ant-1.1	protein_coding	45.2289	50.8551	18.8269	19.4012
WBGene00006440	Y47G6A.28	tag-63	protein_coding	53.7992	53.6074	54.8812	53.3852
WBGene00006441	Y73F8A.19	cpna-4	protein_coding	0.603289	1.02414	0.685444	0.724879
WBGene00006442	F58G11.5	tag-65	protein_coding	27.6093	24.9635	24.4475	26.2662
WBGene00006443	C45B11.1	pak-2	protein_coding	33.7487	32.1965	22.2541	23.5799
WBGene00006446	F28F8.6	atx-3	protein_coding	53.8435	48.9988	48.5751	50.4431
WBGene00006448	C16C10.10	glod-4	protein_coding	13.7337	12.7378	23.6707	23.6652
WBGene00006450	C28C12.10	tag-77	protein_coding	27.9997	28.0679	24.3104	24.7738
WBGene00006460	F25D1.1	ppm-1.A	protein_coding	31.1936	31.6844	16.8619	19.4438
WBGene00006463	T26A5.3	nduf-2.2	protein_coding	11.6399	12.4497	9.48198	9.23155
WBGene00006465	F23B12.6	fntb-1	protein_coding	28.2836	26.4997	27.235	28.654
WBGene00006466	JC8.13	tag-115	protein_coding	5.9974	5.92082	3.92988	5.50055
WBGene00006472	F08F1.7	tag-123	protein_coding	7.4169	6.75294	3.01595	3.02744
WBGene00006473	E02H1.3	tag-124	protein_coding	13.7692	14.9141	14.5314	14.0712
WBGene00006474	C14B1.4	wdr-5.1	protein_coding	24.167	23.2352	33.2212	36.9262
WBGene00006477	ZK721.1	chup-1	protein_coding	3.19388	2.8804	0.639748	0.767519
WBGene00006478	H38K22.3	tag-131	protein_coding	6.03289	4.99269	4.8438	4.86095
WBGene00006481	D1054.15	plrg-1	protein_coding	21.0086	19.9388	17.5474	16.9707
WBGene00006483	F42A9.1	dgk-4	protein_coding	31.9743	32.0685	15.3996	16.2458
WBGene00006489	ZK856.9	zhit-3	protein_coding	30.608	31.4444	32.7642	35.3912
WBGene00006490	F36H1.2	kdin-1	protein_coding	92.6226	90.1245	78.5062	87.0281
WBGene00006491	ZK809.2	acl-3	protein_coding	22.1442	18.8186	16.5877	19.1027
WBGene00006492	C27A12.3	let-391	protein_coding	12.6091	13.4099	10.8822	12.0245
WBGene00006494	H13N06.5	zipt-7.2	protein_coding	31.1936	28.2279	1.50798	1.23656
WBGene00006497	F10G7.1	tag-151	protein_coding	53.5507	51.9432	54.7441	57.1802
WBGene00006499	F44A2.1	tag-153	protein_coding	70.3718	68.3935	78.0492	84.3845
WBGene00006503	W06D4.5	snx-3	protein_coding	14.7983	12.9298	13.9374	15.3291
WBGene00006504	R13A1.2	kcc-1	protein_coding	4.22302	3.87254	5.20937	5.96959
WBGene00006508	M01E11.7	tns-1	protein_coding	37.2797	36.9971	134.667	145.957
WBGene00006510	C01G6.6	mtrr-1	protein_coding	31.7614	33.1246	30.4794	34.4104
WBGene00006512	F18E2.2	abcf-1	protein_coding	15.2774	17.3784	18.3242	20.6377
WBGene00006513	Y39A3CL.2	rimb-1	protein_coding	341.71	304.426	5.34646	5.71375
WBGene00006514	F44G4.4	tdp-1	protein_coding	19.4117	15.5862	22.3455	19.9555
WBGene00006515	C05D11.3	txdc-9	protein_coding	10.5753	10.2414	8.22533	10.5747
WBGene00006516	C05D11.2	vps-16	protein_coding	30.5903	27.5878	25.4071	26.7779
WBGene00006517	E02H4.3	madd-3	protein_coding	6.45874	4.89668	5.25507	6.31071
WBGene00006518	F27D4.5	bckd-1B	protein_coding	20.1215	20.4508	17.2732	18.9321
WBGene00006519	F54D8.2	cox-6A	protein_coding	6.60069	6.01684	2.4676	2.89952
WBGene00006520	D2013.10	tag-175	protein_coding	3.44229	3.48848	2.05633	2.08936
WBGene00006523	F26G5.9	tam-1	protein_coding	128.11	118.224	303.515	291.401
WBGene00006528	F26E4.8	tba-1	protein_coding	26.2785	24.8728	22.7339	23.6225
WBGene00006529	C47B2.3	tba-2	protein_coding	44.253	40.763	26.4353	24.6672
WBGene00006536	K01G5.7	tbb-1	protein_coding	90.8127	86.412	90.947	90.4749
WBGene00006537	C36E8.5	tbb-2	protein_coding	35.9252	40.7203	33.2098	35.6612
WBGene00006539	T04H1.9	tbb-6	protein_coding	4.71985	4.51263	3.24443	3.49648
WBGene00006540	F58A4.8	tbg-1	protein_coding	11.5335	11.1375	10.6929	10.1057
WBGene00006542	T20B12.2	tbp-1	protein_coding	19.944	19.2667	17.456	18.1646
WBGene00006546	T07C4.6	tbx-9	protein_coding	3.08742	2.33632	3.06165	3.75232
WBGene00006550	C36C9.2	tbx-31	protein_coding	3.46004	2.1603	1.14241	0.980719
WBGene00006556	Y47D3A.12	tbx-37	protein_coding	0.461338	0.480067	1.32519	1.15128
WBGene00006561	Y38C1AA.4	tcl-2	protein_coding	42.5496	43.014	13.2062	13.5595
WBGene00006562	K01C8.3	tdc-1	protein_coding	23.0669	24.0353	23.625	22.7697
WBGene00006563	Y47D3A.27	teg-1	protein_coding	50.28	50.263	48.8722	51.8289
WBGene00006565	Y63D3A.5	tfg-1	protein_coding	81.1187	70.3404	95.5737	96.4516
WBGene00006566	ZK829.6	tgt-1	protein_coding	27.1835	27.9719	33.1298	30.0185
WBGene00006567	Y39B6A.35	tgt-2	protein_coding	57.4899	66.9213	66.945	75.6433
WBGene00006568	Y43C5A.5	thk-1	protein_coding	6.60069	6.36888	5.94051	5.50055
WBGene00006571	Y75B8A.22	tim-1	protein_coding	53.1253	52.1992	43.2075	43.1943
WBGene00006572	C06G3.11	tin-9.1	protein_coding	5.00375	5.0247	5.71203	6.73711
WBGene00006574	DY3.1	tin-13	protein_coding	10.4511	10.3374	5.73488	5.13811
WBGene00006575	F13B10.1	tir-1	protein_coding	17.9567	17.5064	16.7705	17.3971
WBGene00006577	F39H11.2	tlf-1	protein_coding	37.12	36.7731	44.828	51.4664
WBGene00006579	C07A9.3	tlk-1	protein_coding	61.7306	55.3037	66.4424	67.1153
WBGene00006590	ZC395.3	toc-1	protein_coding	77.6113	80.3632	98.6582	107.41
WBGene00006591	T24A11.3	toh-1	protein_coding	6.5652	6.52891	0.913925	0.554319
WBGene00006592	R151.5	dpy-31	protein_coding	166.188	165.207	181.368	197.807
WBGene00006593	C07F11.1	tol-1	protein_coding	25.0897	26.0836	19.1924	19.3585
WBGene00006594	M01A10.2	tom-1	protein_coding	123.177	118.544	45.6049	46.0511
WBGene00006595	M01E5.5	top-1	protein_coding	53.9234	55.0956	42.9773	49.441
WBGene00006596	Y56A3A.27	top-3	protein_coding	10.0075	10.1454	8.72799	9.21023
WBGene00006601	Y17G7B.7	tpi-1	protein_coding	11.0366	10.3694	21.3402	19.4012
WBGene00006604	Y47D3A.6	tra-1	protein_coding	43.6087	41.8729	28.4848	34.8547
WBGene00006605	C15F1.3	tra-2	protein_coding	62.9549	58.6001	79.1002	82.4657
WBGene00006606	LLC1.1	tra-3	protein_coding	18.1164	15.9222	8.08824	8.61327
WBGene00006607	F57B10.7	tre-1	protein_coding	30.3774	31.1083	28.4231	32.1505
WBGene00006608	T05A12.2	tre-2	protein_coding	14.0886	12.8338	4.56963	5.03151
WBGene00006613	ZC376.5	trm-1	protein_coding	17.9567	17.9225	17.6388	17.8661
WBGene00006615	R06B10.4	trp-2	protein_coding	3.90363	3.48848	1.50798	1.83352
WBGene00006616	Y71A12B.4	trp-4	protein_coding	436.692	389.622	278.747	263.046
WBGene00006617	C47D12.6	tars-1	protein_coding	97.9322	98.8142	181.488	193.403
WBGene00006619	ZK546.15	try-1	protein_coding	6.2813	5.60078	7.81406	7.84575
WBGene00006626	F10G7.2	tsn-1	protein_coding	53.2314	53.3674	33.5411	36.116
WBGene00006638	T14G10.6	tsp-12	protein_coding	16.0049	16.0662	13.9374	12.6641
WBGene00006640	F39C12.3	tsp-14	protein_coding	140.282	144.66	27.5548	33.984
WBGene00006647	F53G2.6	tsr-1	protein_coding	77.0317	70.2551	86.4269	86.8647
WBGene00006648	W03F9.5	ttb-1	protein_coding	12.2876	11.5216	10.5596	11.726
WBGene00006668	R04F11.4	twk-13	protein_coding	0.816214	0.896124	1.14241	1.7056
WBGene00006697	Y92C3B.2	uaf-1	protein_coding	28.1594	28.644	24.7217	26.5007
WBGene00006698	Y116A8C.35	uaf-2	protein_coding	36.8716	41.8298	34.2265	35.647
WBGene00006699	C47E12.5	uba-1	protein_coding	46.9501	50.9511	36.4656	39.6551
WBGene00006700	W02A11.4	uba-2	protein_coding	18.9326	20.2801	18.0272	20.8367
WBGene00006701	C35B1.1	ubc-1	protein_coding	35.9844	34.6992	40.5783	45.1131
WBGene00006702	Y71G12B.15	ubc-3	protein_coding	12.7755	13.7619	11.5612	11.3849
WBGene00006703	D1022.1	ubc-6	protein_coding	31.9388	31.5244	24.4475	27.4175
WBGene00006704	F58A4.10	ubc-7	protein_coding	22.712	25.9556	23.7164	24.5606
WBGene00006706	F29B9.6	ubc-9	protein_coding	28.461	29.5241	39.6872	38.845
WBGene00006707	R09B3.4	ubc-12	protein_coding	28.3191	28.1959	23.2594	20.5098
WBGene00006710	Y110A2AR.2	ubc-15	protein_coding	10.7164	9.16983	6.44577	6.61809
WBGene00006711	Y54E5B.4	ubc-16	protein_coding	9.79457	8.89723	9.36773	9.12495
WBGene00006713	R01H2.6	ubc-18	protein_coding	19.0213	17.8905	12.2466	12.1097
WBGene00006714	Y69H2.6	ubc-19	protein_coding	123.071	111.728	174.24	155.934
WBGene00006715	F40G9.3	ubc-20	protein_coding	12.4206	12.4817	10.9214	9.89247
WBGene00006720	F25H2.8	ubc-25	protein_coding	18.8439	17.8585	12.4294	12.9199
WBGene00006721	F46E10.8	ubh-1	protein_coding	5.96191	6.08084	12.338	13.6021
WBGene00006722	Y40G12A.2	ubh-2	protein_coding	19.6601	20.0348	26.184	28.4408
WBGene00006723	Y40G12A.1	ubh-3	protein_coding	15.1532	11.8416	10.4644	10.4894
WBGene00006724	C08B11.7	ubh-4	protein_coding	29.916	27.5558	29.5655	27.8865
WBGene00006726	F46F11.4	ubl-5	protein_coding	10.9657	11.3616	12.9777	11.5981
WBGene00006727	F25B5.4	ubq-1	protein_coding	63.6174	75.1571	45.6658	50.1517
WBGene00006732	F26H9.7	uev-3	protein_coding	7.7008	7.55305	3.42722	4.51983
WBGene00006733	F19B6.2	ufd-1	protein_coding	25.0542	24.1954	24.6303	23.3667
WBGene00006734	T05H10.5	ufd-2	protein_coding	82.1537	81.7714	71.9716	72.1041
WBGene00006735	C26E6.8	ula-1	protein_coding	11.6754	12.0017	9.04786	9.33815
WBGene00006736	T10F2.3	ulp-1	protein_coding	54.8638	54.2475	52.8249	57.905
WBGene00006737	Y38A8.3	ulp-2	protein_coding	92.6935	92.0128	101.08	106.941
WBGene00006738	Y48A5A.2	ulp-3	protein_coding	13.3433	10.7855	14.3943	14.327
WBGene00006739	C41C4.6	ulp-4	protein_coding	26.4382	23.7473	19.6951	25.7119
WBGene00006740	K02F2.4	ulp-5	protein_coding	46.6839	43.7447	58.6969	66.9447
WBGene00006745	B0273.4	unc-5	protein_coding	2.73254	2.43234	0.73114	0.852799
WBGene00006750	T10A3.1	unc-10	protein_coding	246	225.119	52.5507	61.9558
WBGene00006751	C32E8.10	unc-11	protein_coding	33.6422	30.9803	21.7971	23.1535
WBGene00006753	K10D3.2	unc-14	protein_coding	57.3479	57.512	37.1968	37.779
WBGene00006755	ZK1098.10	unc-16	protein_coding	46.0274	45.1423	32.2616	32.6835
WBGene00006757	F27D9.1	unc-18	protein_coding	1.06463	1.12016	0.36557	0.511679
WBGene00006763	JC8.10	unc-26	protein_coding	31.6549	34.2768	21.1117	21.5758
WBGene00006766	B0564.10	unc-30	protein_coding	0.0709751	0.0320044	0	0.0426399
WBGene00006767	ZK897.1	unc-31	protein_coding	7.84275	7.36102	1.59937	1.42844
WBGene00006768	ZK637.8	unc-32	protein_coding	78.0194	79.163	93.2661	99.6709
WBGene00006769	Y37E11C.1	unc-33	protein_coding	27.2122	25.2405	22.9708	25.7119
WBGene00006770	Y50D4C.1	unc-34	protein_coding	39.2785	37.2968	111.601	127.968
WBGene00006771	Y71G12B.11	tln-1	protein_coding	458.57	426.683	6.44317	7.71783
WBGene00006773	W02D3.9	unc-37	protein_coding	26.1898	27.7479	15.9937	17.5677
WBGene00006776	T19B4.7	unc-40	protein_coding	108.982	110.319	322.707	335.065
WBGene00006777	C27H6.1	unc-41	protein_coding	2.2712	2.78439	3.83849	4.22135
WBGene00006780	B0350.2	unc-44	protein_coding	12.5271	12.9778	10.5558	11.0651
WBGene00006781	F30H5.1	unc-45	protein_coding	47.0743	50.663	39.4816	45.4115
WBGene00006784	T21C12.1	unc-49	protein_coding	158.86	145.572	21.1574	26.522
WBGene00006785	T07A5.2	unc-50	protein_coding	16.0049	16.1942	9.68761	9.84983
WBGene00006786	Y60A3A.1	unc-51	protein_coding	3.67296	2.8804	3.13019	2.85688
WBGene00006787	ZC101.2	unc-52	protein_coding	1.24206	1.31218	0.36557	0.511679
WBGene00006788	F45E10.1	unc-53	protein_coding	5.39411	5.88882	3.06165	3.6244
WBGene00006791	T04D1.3	unc-57	protein_coding	13.2724	14.8501	9.91609	10.4894
WBGene00006793	W09C5.2	unc-59	protein_coding	29.3482	30.5322	25.3614	24.6459
WBGene00006795	Y50E8A.4	unc-61	protein_coding	22.3927	22.6271	26.6409	27.2896
WBGene00006796	T28F12.2	unc-62	protein_coding	7.74136	7.80908	4.82096	5.58583
WBGene00006801	K11C4.5	unc-68	protein_coding	25.693	23.6513	24.7217	26.522
WBGene00006802	T07A5.6	unc-69	protein_coding	19.0923	18.6266	12.9777	11.9392
WBGene00006803	K11C4.3	unc-70	protein_coding	45.2467	41.6698	31.8046	29.8053
WBGene00006804	Y37D8A.13	unc-71	protein_coding	18.4535	15.5702	9.07071	9.55135
WBGene00006805	F55C7.7	unc-73	protein_coding	7.02654	6.19819	8.27102	8.31479
WBGene00006808	C01G10.11	unc-76	protein_coding	35.0617	32.8686	58.674	67.6696
WBGene00006810	C04F6.4	unc-78	protein_coding	6.31679	5.0727	2.87886	2.51576
WBGene00006815	W01A11.3	unc-83	protein_coding	16.4662	17.8905	15.0112	13.1331
WBGene00006816	F54B11.3	unc-84	protein_coding	2.34218	2.09629	2.92456	2.94216
WBGene00006817	F10G7.3	unc-85	protein_coding	108.148	97.3575	181.277	181.604
WBGene00006819	F08B6.4	unc-87	protein_coding	2.09377	2.36833	0.685444	0.511679
WBGene00006822	C46F11.1	unc-93	protein_coding	2.73254	2.24031	2.4219	1.66296
WBGene00006823	C06A5.7	unc-94	protein_coding	15.1887	14.466	14.4857	16.2032
WBGene00006829	K11D2.3	unc-101	protein_coding	25.3026	27.7158	22.7567	27.4601
WBGene00006830	C30D11.1	unc-103	protein_coding	25.9844	23.5742	4.2521	5.80322
WBGene00006833	F53F10.4	unc-108	protein_coding	36.5877	41.0297	41.8121	47.7994
WBGene00006836	C47E8.7	unc-112	protein_coding	8.48153	9.63334	6.62596	7.63255
WBGene00006840	R05D3.7	unc-116	protein_coding	93.492	109.503	164.301	188.405
WBGene00006856	C13B4.2	usp-14	protein_coding	27.219	29.3801	22.3912	23.2388
WBGene00006863	F56B6.4	gyg-1	protein_coding	2.16474	1.89893	0.959622	1.02336
WBGene00006868	M03A1.1	vab-1	protein_coding	21.7539	19.6827	9.779	10.1483
WBGene00006873	M142.4	vab-7	protein_coding	0.337132	0.256036	0.228481	0.29848
WBGene00006874	K12F2.2	vab-8	protein_coding	1.88084	2.65637	1.50798	1.79088
WBGene00006876	ZK1151.1	vab-10	protein_coding	30.418	29.205	26.8899	26.18
WBGene00006887	C35B8.2	vav-1	protein_coding	4.82631	4.73666	3.10735	3.15536
WBGene00006888	Y54E10A.9	vbh-1	protein_coding	96.9166	95.5493	98.3155	106.728
WBGene00006894	T17A3.1	ver-1	protein_coding	6.31679	5.92082	4.43254	5.41527
WBGene00006902	F44F1.7	vet-6	protein_coding	54.8993	54.0875	35.6202	35.9881
WBGene00006910	R10E11.8	vha-1	protein_coding	2.48413	2.33632	2.10203	1.66296
WBGene00006913	T01H3.1	vha-4	protein_coding	24.2025	24.7714	22.9624	22.322
WBGene00006915	VW02B12L.1	vha-6	protein_coding	1.06463	0.832116	1.82785	0.767519
WBGene00006916	C26H9A.1	vha-7	protein_coding	28.8336	29.9082	32.9242	32.1505
WBGene00006917	C17H12.14	vha-8	protein_coding	14.1595	14.722	9.23065	10.7453
WBGene00006921	F20B6.2	vha-12	protein_coding	2.12925	2.33632	1.78215	1.57768
WBGene00006924	F56D12.5	vig-1	protein_coding	36.1263	35.2369	23.8535	24.8164
WBGene00006925	K09F5.2	vit-1	protein_coding	2.90111	2.80839	0.776837	0.501019
WBGene00006927	F59D8.1	vit-3	protein_coding	1.71819	1.98694	0.449347	0.323353
WBGene00006928	F59D8.2	vit-4	protein_coding	1.70045	2.22698	0.449347	0.557873
WBGene00006929	C04F6.1	vit-5	protein_coding	2.28599	2.56302	0.746372	1.06955
WBGene00006931	T20D3.7	vps-26	protein_coding	17.3534	16.3543	16.542	15.9473
WBGene00006932	B0025.1	vps-34	protein_coding	60.4708	58.8242	75.2846	74.3427
WBGene00006933	F59G1.3	vps-35	protein_coding	33.5358	33.4446	37.6537	38.5039
WBGene00006934	T21C9.2	vps-54	protein_coding	39.7816	40.5496	28.7658	31.2124
WBGene00006935	ZC513.4	vars-1	protein_coding	22.712	24.1634	23.2137	24.1768
WBGene00006936	Y87G2A.5	glp-4	protein_coding	53.4088	47.3026	47.4556	53.8756
WBGene00006937	Y56A3A.32	wah-1	protein_coding	13.4616	12.5457	8.68229	7.84575
WBGene00006939	C01G12.4	wee-1.2	pseudogene	36.1263	34.2127	31.7132	34.2399
WBGene00006940	Y53C12A.1	wee-1.3	protein_coding	27.561	29.8187	32.0823	35.3066
WBGene00006941	C46C2.1	wnk-1	protein_coding	89.6061	88.999	101.948	105.79
WBGene00006943	B0336.1	wrm-1	protein_coding	112.496	108.207	293.142	296.731
WBGene00006944	F18C5.2	wrn-1	protein_coding	26.6867	26.0516	29.2456	33.2165
WBGene00006945	Y80D3A.1	wars-1	protein_coding	33.5358	33.5247	26.8466	28.8459
WBGene00006946	C34E10.4	prx-10	protein_coding	50.1084	51.0151	46.1989	49.4197
WBGene00006953	ZK1037.10	wrt-7	protein_coding	0.816214	0.672093	1.14241	1.066
WBGene00006957	C07G1.4	wsp-1	protein_coding	28.9933	29.7641	25.1786	26.4581
WBGene00006958	R06C1.3	wve-1	protein_coding	32.7459	32.237	27.0446	31.7883
WBGene00006959	R74.3	xbp-1	protein_coding	12.2432	14.082	7.95115	7.88839
WBGene00006961	B0041.7	xnp-1	protein_coding	447.214	446.622	705.322	749.951
WBGene00006962	C18A11.5	xol-1	protein_coding	74.4707	65.8811	22.4369	24.0916
WBGene00006963	K07G5.2	xpa-1	protein_coding	23.6347	25.4115	20.5633	23.1109
WBGene00006964	Y48B6A.3	xrn-2	protein_coding	146.499	131.512	216.41	210.712
WBGene00006968	K08F11.4	yars-2	protein_coding	20.5118	19.8107	13.6632	10.9585
WBGene00006974	M03D4.1	zen-4	protein_coding	98.6909	100.974	99.7093	106.472
WBGene00006975	F54F2.2	zfp-1	protein_coding	896.298	880.939	1189.44	1289.94
WBGene00006976	K02B12.8	zhp-3	protein_coding	20.2989	17.5064	13.4347	18.2499
WBGene00006977	F59B2.6	zif-1	protein_coding	38.8589	40.5016	53.0991	54.0675
WBGene00006982	Y48A6A.1	zig-5	protein_coding	383.017	333.838	367.626	377.065
WBGene00006985	Y39E4B.8	zig-8	protein_coding	22.8895	21.795	26.8237	27.6733
WBGene00006986	Y75B8A.35	zip-1	protein_coding	9.35097	8.35316	15.4682	15.9086
WBGene00006988	F59E12.2	zyg-1	protein_coding	36.2328	36.101	32.7642	35.2632
WBGene00006993	Y79H2A.11	zyg-8	protein_coding	42.9778	41.226	40.5844	39.0184
WBGene00006994	F22B5.7	zyg-9	protein_coding	124.171	118.448	159.754	175.208
WBGene00006996	C08B11.1	zyg-11	protein_coding	43.6852	43.7181	42.4975	44.5587
WBGene00006997	ZK546.1	zyg-12	protein_coding	46.8791	45.3823	50.6772	54.835
WBGene00007000	Y71H2AM.23	tufm-1	protein_coding	28.7627	24.2754	16.542	17.8661
WBGene00007001	C43E11.4	tufm-2	protein_coding	36.4457	36.6131	42.5889	45.0278
WBGene00007008	R05D3.4	rfp-1	protein_coding	32.205	33.0446	34.7063	35.0714
WBGene00007009	Y65B4BR.4	wwp-1	protein_coding	80.7697	82.9555	71.9716	78.0524
WBGene00007010	R10E12.1	alx-1	protein_coding	25.1962	25.1875	30.7079	32.9607
WBGene00007011	T23C6.1	mdt-1.2	protein_coding	7.133	6.43289	3.47292	3.02744
WBGene00007013	Y62F5A.1	mdt-8	protein_coding	28.603	26.4997	41.9949	43.109
WBGene00007014	T09A5.6	mdt-10	protein_coding	5.81996	6.14485	5.75773	6.01223
WBGene00007015	R144.9	mdt-11	protein_coding	60.7547	65.9612	77.181	78.2443
WBGene00007016	R12B2.5	mdt-15	protein_coding	51.6764	49.4199	38.624	44.3643
WBGene00007017	Y113G7B.18	mdt-17	protein_coding	34.8333	34.0839	31.1397	29.9151
WBGene00007019	Y71H2B.6	mdt-19	protein_coding	12.4573	13.0495	12.2477	12.7934
WBGene00007020	Y104H12D.1	mdt-20	protein_coding	11.6399	10.4975	9.68761	10.1696
WBGene00007021	C24H11.6	immp-1	protein_coding	7.9847	7.71307	7.67697	6.69447
WBGene00007023	T18H9.6	mdt-27	protein_coding	24.309	24.6114	27.9204	31.2124
WBGene00007024	W01A8.1	plin-1	protein_coding	16.9276	17.8905	33.404	33.4724
WBGene00007025	K08E3.8	mdt-29	protein_coding	168.442	143.7	330.864	354.21
WBGene00007026	F32H2.2	mdt-31	protein_coding	8.44604	9.63334	10.4187	10.3189
WBGene00007027	Y111B2A.22	ssl-1	protein_coding	51.6191	50.8396	43.1377	42.8294
WBGene00007028	C47D12.1	trr-1	protein_coding	115.406	119.505	107.112	106.557
WBGene00007029	VC5.4	mys-1	protein_coding	47.6243	45.5423	40.624	46.3923
WBGene00007030	Y111B2A.11	epc-1	protein_coding	54.9525	51.1271	42.6575	44.612
WBGene00007042	C26C6.1	pbrm-1	protein_coding	62.7775	64.1369	63.4264	63.5762
WBGene00007043	T24D1.4	algn-10	protein_coding	9.15579	8.48118	7.12862	7.16351
WBGene00007047	T20F10.1	wts-1	protein_coding	26.2608	23.1392	21.6143	25.584
WBGene00007048	C16A3.7	nfx-1	protein_coding	77.9662	78.5709	56.9375	57.6066
WBGene00007050	F18C5.3	utp-20	protein_coding	87.4769	90.8286	74.0736	80.9733
WBGene00007053	T04D1.4	chd-7	protein_coding	14.3015	14.498	17.0447	15.9687
WBGene00007054	B0379.4	scpl-1	protein_coding	13.5573	14.37	15.0341	16.5443
WBGene00007060	T26A5.1	wht-6	protein_coding	5.50057	6.04884	5.11798	6.31071
WBGene00007063	2L52.1	WBGene00007063	protein_coding	19.0213	20.1948	10.7843	11.2996
WBGene00007065	3R5.1	pot-3	protein_coding	8.05568	8.70521	9.27634	7.9026
WBGene00007066	3R5.2	WBGene00007066	pseudogene	1.80987	1.24817	3.22159	3.28328
WBGene00007074	AC8.2	WBGene00007074	pseudogene	0.390363	0.400056	0.297026	0.19188
WBGene00007075	AC8.3	WBGene00007075	protein_coding	433.285	428.059	358.373	341.311
WBGene00007076	AC8.4	WBGene00007076	protein_coding	55.5203	48.6788	25.2472	24.0276
WBGene00007079	AC8.7	WBGene00007079	pseudogene	134.888	129.826	108.849	116.002
WBGene00007085	AH10.4	WBGene00007085	protein_coding	6.29993	6.09898	3.35715	3.23566
WBGene00007087	B0001.2	WBGene00007087	protein_coding	25.3026	22.8512	15.5977	17.1413
WBGene00007088	B0001.3	WBGene00007088	protein_coding	143.192	135.027	121.369	120.628
WBGene00007089	B0001.4	WBGene00007089	protein_coding	10.6838	9.93139	27.2574	29.3395
WBGene00007090	B0001.5	WBGene00007090	protein_coding	501.155	489.732	262.525	248.761
WBGene00007091	B0001.6	eri-12	protein_coding	86.3767	85.6119	147.096	157.597
WBGene00007092	B0001.7	WBGene00007092	protein_coding	67.0005	66.9213	69.0928	72.1041
WBGene00007093	B0001.8	WBGene00007093	protein_coding	32.5066	28.996	30.2052	34.3252
WBGene00007096	B0024.3	WBGene00007096	protein_coding	1.1356	1.34419	0.868229	0.724879
WBGene00007099	B0024.9	trx-2	protein_coding	35.1327	34.9489	21.4772	24.6885
WBGene00007100	B0024.10	asps-1	protein_coding	25.764	26.6597	21.5458	22.2581
WBGene00007101	B0024.11	WBGene00007101	protein_coding	26.8286	29.2521	25.0873	26.7352
WBGene00007102	B0024.13	WBGene00007102	protein_coding	5.21667	5.44076	4.02127	4.09343
WBGene00007105	B0035.1	znf-207	protein_coding	15.9339	17.1544	11.9267	12.7493
WBGene00007106	B0035.3	WBGene00007106	protein_coding	2.83901	3.36047	3.19874	3.70968
WBGene00007108	B0035.5	gspd-1	protein_coding	35.9489	34.2288	70.9892	72.3813
WBGene00007109	B0035.6	edg-1	protein_coding	50.6408	54.2155	46.8387	45.8379
WBGene00007110	B0035.11	leo-1	protein_coding	23.8122	25.6356	30.1138	33.0886
WBGene00007111	B0035.12	sart-3	protein_coding	29.5966	31.3644	39.9842	40.2308
WBGene00007114	B0035.16	mttu-1	protein_coding	12.953	12.3857	36.0544	37.5232
WBGene00007118	B0240.4	npp-22	protein_coding	37.3329	36.8051	31.6675	34.3252
WBGene00007119	B0250.2	calf-1	protein_coding	11.5335	12.2257	51.4083	52.9588
WBGene00007120	B0250.3	WBGene00007120	pseudogene	6.35227	5.21672	4.25737	5.30867
WBGene00007122	B0250.5	WBGene00007122	protein_coding	12.2787	11.2816	11.6525	10.7453
WBGene00007124	B0250.7	WBGene00007124	protein_coding	262.626	257.748	165.885	168.065
WBGene00007125	B0250.8	WBGene00007125	protein_coding	1503.93	1312.98	1382.72	1364.69
WBGene00007129	B0272.3	WBGene00007129	protein_coding	42.869	41.3177	38.6133	35.6044
WBGene00007132	B0284.2	pals-27	protein_coding	0.816214	0.448062	1.37089	1.2792
WBGene00007133	B0284.3	WBGene00007133	protein_coding	476.438	465.409	312.425	330.63
WBGene00007135	B0285.1	cdk-12	protein_coding	37.7351	38.8534	35.5669	38.4754
WBGene00007136	B0285.3	WBGene00007136	protein_coding	6.70715	5.66479	6.44317	5.73507
WBGene00007137	B0285.4	lcmt-1	protein_coding	10.9302	10.4655	8.86508	9.16759
WBGene00007139	B0285.7	mnp-1	protein_coding	12.2432	12.0017	7.03723	7.24879
WBGene00007143	B0334.3	WBGene00007143	protein_coding	4.68436	4.76866	3.24443	3.70968
WBGene00007144	B0334.4	WBGene00007144	protein_coding	16.3243	15.8742	8.95647	11.6407
WBGene00007145	B0334.5	WBGene00007145	protein_coding	17.9922	17.2024	10.7615	10.7239
WBGene00007146	B0334.6	WBGene00007146	protein_coding	0.319388	0.0640089	0.0913925	0
WBGene00007150	B0365.1	acly-2	protein_coding	16.3598	17.2824	14.7599	14.3697
WBGene00007153	B0365.6	clec-41	protein_coding	2.63662	2.90057	4.77892	5.45742
WBGene00007159	B0379.7	WBGene00007159	protein_coding	0.212925	0.240033	0.776837	0.938079
WBGene00007162	B0391.5	fbxa-153	protein_coding	3.25303	3.64851	5.54448	5.84167
WBGene00007164	B0391.9	fbxa-139	protein_coding	43.3611	44.1261	49.997	50.5461
WBGene00007165	B0391.10	WBGene00007165	pseudogene	676.232	650.679	432.617	459.45
WBGene00007168	B0393.3	WBGene00007168	protein_coding	16.7146	16.9303	12.795	11.4275
WBGene00007171	B0393.6	WBGene00007171	protein_coding	26.5802	26.5637	24.8588	25.7972
WBGene00007173	B0393.8	WBGene00007173	protein_coding	1.40323	1.6957	2.02941	2.17003
WBGene00007175	B0395.3	WBGene00007175	protein_coding	7.77178	7.55305	3.92988	3.75232
WBGene00007176	B0399.1	kcnl-1	protein_coding	0	0.0320044	0.0456963	0.0426399
WBGene00007179	B0457.4	WBGene00007179	protein_coding	15.7387	17.7625	47.9354	40.2734
WBGene00007182	B0462.3	fbxb-119	protein_coding	1.31304	1.08815	0.913925	0.852799
WBGene00007184	B0464.2	ctr-9	protein_coding	27.077	27.6518	23.7164	23.7078
WBGene00007185	B0464.3	nlp-36	protein_coding	3.22937	3.32846	2.19342	3.28328
WBGene00007186	B0464.6	WBGene00007186	protein_coding	20.3699	19.1707	16.1308	17.6956
WBGene00007187	B0464.8	tag-342	protein_coding	24.9123	27.2358	42.7717	43.4501
WBGene00007188	B0464.9	WBGene00007188	protein_coding	16.5017	14.9141	13.5261	16.3737
WBGene00007189	B0491.1	pigm-1	protein_coding	21.5055	20.8349	22.2541	23.921
WBGene00007192	B0491.5	WBGene00007192	protein_coding	6.5652	6.33688	4.98089	4.73303
WBGene00007193	B0491.6	WBGene00007193	protein_coding	49.3277	49.2548	42.269	46.8613
WBGene00007194	B0491.7	WBGene00007194	protein_coding	25.3381	27.0598	20.9289	23.3241
WBGene00007195	B0513.2	thoc-7	protein_coding	19.9085	18.5306	14.8513	16.6935
WBGene00007198	B0513.6	WBGene00007198	pseudogene	1.4609	1.32552	2.39144	2.1853
WBGene00007199	B0513.7	WBGene00007199	pseudogene	4.61338	4.86468	3.01595	3.60308
WBGene00007201	B0564.1	exos-4.1	protein_coding	12.6336	11.9057	10.7386	10.7453
WBGene00007202	B0564.2	WBGene00007202	protein_coding	35.9489	34.4368	67.859	68.8209
WBGene00007207	B0564.7	fask-1	protein_coding	69.0233	71.4979	121.278	118.838
WBGene00007211	BE10.3	WBGene00007211	protein_coding	0.376825	0.703915	0.0601606	0.333678
[truncated: 19,997 more rows]

## Sheet: figure 2c,2d
Source data for figure 2c, 2d: piRNA abundance under wild-type, eggd-1 under untreated and oxidizing conditions
gene_name	seq_id	locus_id	wild-type_replicate1	wild-type_replicate2	eggd1_replicate1	eggd1_replicate2	wild-type_oxi	eggd1_oxi
WBGene00045518	H35B03.3	21ur-5153	0.0354876	0.128018	0.274178	0.12792	1.14352	6.27008
WBGene00045519	Y105C5A.32	21ur-4348	0	0	0	0	0	0.0513941
WBGene00045520	Y105C5A.33	21ur-3279	0.0354876	0	0.0456963	0	0.110663	0.0513941
WBGene00045521	Y51H4A.35	21ur-4491	0.14195	0.352049	0.228481	0.511679	1.88127	4.67686
WBGene00045522	Y64G10A.15	21ur-1293	0.532314	0.832116	0.913925	0.767519	7.52509	13.9278
WBGene00045523	M199.10	21ur-4900	1.34853	1.76024	4.79811	3.88024	12.4312	50.0065
WBGene00045524	Y105C5A.34	21ur-2872	5.53606	6.52891	4.70672	4.39191	34.7113	49.6981
WBGene00045525	F52B11.9	21ur-4886	0.0709751	0.0640089	0.182785	0.25584	0.663978	3.64898
WBGene00045526	Y37A1B.19	21ur-3726	2.23572	2.62436	2.78747	2.9848	26.596	28.4723
WBGene00045527	Y105C5B.32	21ur-3449	133.185	152.117	139.328	136.874	1748.29	1543.01
WBGene00045529	T23G4.6	21ur-3987	17.176	15.9062	20.609	25.2002	236.782	230.503
WBGene00045530	Y7A9D.2	21ur-770	1.31304	1.37619	3.19874	2.85688	25.9689	58.0753
WBGene00045531	Y105C5A.35	21ur-3262	2.62608	3.96855	4.34115	3.58176	19.6611	27.5986
WBGene00045532	C02B10.7	21ur-116	2.41315	3.68051	6.53457	7.12087	26.3747	66.4526
WBGene00045533	T06A10.5	21ur-338	0.0354876	0.0640089	0.0913925	0.1066	0.71931	1.13067
WBGene00045534	C52D10.14	21ur-248	0.390363	0.192027	1.32519	1.87616	4.7954	13.9792
WBGene00045535	Y37A1B.20	21ur-2337	0.212925	0.28804	0.0913925	0.12792	2.21326	2.98086
WBGene00045536	Y57G11B.9	21ur-2148	0	0	0	0	0	0.0513941
WBGene00045537	F44E8.2	21ur-3280	0.248413	0.416058	0.456963	0.17056	4.24208	7.55493
WBGene00045538	Y51H4A.36	21ur-783	2.37767	2.30432	3.42722	1.40712	28.3666	34.7424
WBGene00045539	Y73F8A.41	21ur-2502	54.0121	51.6232	53.8759	65.0686	846.72	658.615
WBGene00045540	Y64G10A.16	21ur-2533	0.390363	0.416058	1.2338	0.874119	6.76889	15.7009
WBGene00045541	C35D6.15	21ur-2515	0.212925	0.128018	0.274178	0.17056	2.17637	2.98086
WBGene00045542	Y105C5B.33	21ur-194	5.51832	5.92082	8.31672	7.07823	119.922	152.229
WBGene00045543	C08F11.20	21ur-1754	0.922677	0.832116	2.55899	2.43048	9.8859	28.8321
WBGene00045544	C11D2.8	21ur-3162	0.14195	0.160022	0.274178	0.17056	2.13949	4.11153
WBGene00045545	Y73F8A.42	21ur-4859	0	0.0320044	0	0	0.110663	0.102788
WBGene00045546	Y116A8A.12	21ur-3313	0.248413	0.768107	1.2338	1.79088	9.40636	18.3477
WBGene00045547	H04M03.13	21ur-2522	0.709751	0.736102	1.64507	2.17464	8.48417	23.4871
WBGene00045549	ZK381.9	21ur-4660	0	0	0	0	0	0.102788
WBGene00045550	T06A10.6	21ur-380	0.212925	0.0960133	0.0456963	0	0.95908	1.54182
WBGene00045551	Y105C5A.36	21ur-127	0.0354876	0.0960133	0.319874	0.0852799	0.110663	1.02788
WBGene00045552	H08M01.3	21ur-3009	0.14195	0.224031	0.319874	0.12792	3.54122	3.18643
WBGene00045553	H12I19.10	21ur-4396	1.63243	1.21617	1.1881	1.40712	16.9683	18.3477
WBGene00045554	Y105C5A.37	21ur-3929	6.5652	6.70493	5.96336	8.37875	135.101	108.467
WBGene00045556	Y105C5A.38	21ur-972	0	0.0160022	0	0	0.184438	0.359759
WBGene00045557	Y105C5A.39	21ur-4509	7.27495	8.54519	13.7089	14.1138	88.678	203.932
WBGene00045558	C47A4.8	21ur-4358	18.7019	19.0426	18.4156	19.3159	505.804	443.428
WBGene00045559	Y116A8C.54	21ur-4032	0.283901	0.224031	0.0913925	0.12792	2.71124	1.79879
WBGene00045560	Y57G11A.7	21ur-3396	8.69445	9.76135	7.26571	6.69447	98.1581	90.5564
WBGene00045561	R05A10.11	21ur-4184	0.106463	0.320044	0.137089	0.34112	1.84438	1.54182
WBGene00045562	Y105C5B.34	21ur-231	0	0	0	0.0426399	0.258214	0.513941
WBGene00045563	C26C9.3	21ur-4606	9.04933	12.1297	11.287	9.63663	220.92	223.975
WBGene00045564	F55B11.8	21ur-4026	0.283901	0.448062	0.685444	1.02336	3.76254	4.77965
WBGene00045565	Y67A10A.16	21ur-1557	0	0	0	0.0426399	0.516428	1.23346
WBGene00045566	Y116A8C.55	21ur-4925	0.567801	1.02414	4.02127	2.5584	6.71356	26.4166
WBGene00045567	Y105C5A.40	21ur-4269	0.0177438	0	0	0	0.0368877	0.385456
WBGene00045568	H12I19.11	21ur-3115	0.14195	0.0640089	0.182785	0.0426399	1.18041	1.85019
WBGene00045569	Y37A1B.21	21ur-4858	0.461338	0.608084	0.502659	0.511679	3.57811	3.85456
WBGene00045570	Y40H7A.17	21ur-422	0.283901	0.256036	0.182785	0.38376	4.83229	4.06013
WBGene00045572	Y41E3.24	21ur-66	10.3979	10.0814	23.7621	20.254	149.616	355.904
WBGene00045573	Y41E3.25	21ur-3960	7.48788	9.31329	7.90545	6.90767	100.298	123.757
WBGene00045574	E03H12.11	21ur-3455	1.49048	1.18416	4.38684	4.05079	23.0548	45.4838
WBGene00045575	Y105C5B.35	21ur-3399	116.754	134.931	113.418	141.309	1367.65	1463.4
WBGene00045576	Y57G11B.10	21ur-1907	1.7034	0.976135	1.11956	1.15128	25.6185	22.5363
WBGene00045577	C47A4.9	21ur-341	1.73889	2.36833	2.10203	1.7056	47.6589	46.2547
WBGene00045578	Y57G11C.58	21ur-4400	0.106463	0.128018	0.274178	0.17056	1.06974	3.85456
WBGene00045579	C27H2.6	21ur-213	4.40046	3.74452	5.84912	5.54319	59.0572	87.9353
WBGene00045580	Y105C5A.41	21ur-3922	1.20658	1.53621	2.01064	2.38784	17.6323	19.3242
WBGene00045581	Y116A8A.13	21ur-3683	2.59059	3.13644	2.97026	3.49648	41.2404	33.8687
WBGene00045582	Y105C5A.42	21ur-3176	2.80352	4.92868	3.47292	2.9848	62.8566	51.8566
WBGene00045583	Y57G11C.59	21ur-4174	0.0709751	0	0.182785	0.12792	0.221326	0.770912
WBGene00045584	B0273.5	21ur-4213	0	0.0320044	0.0913925	0	0.295101	1.79879
WBGene00045585	H08M01.4	21ur-687	0.248413	0.256036	0.319874	0.29848	4.94295	4.00874
WBGene00045586	Y105C5A.43	21ur-5133	13.8579	14.7701	10.236	10.8092	209.725	218.502
WBGene00045587	H08M01.5	21ur-4538	0.319388	0.480067	0.502659	0.511679	3.68877	4.47129
WBGene00045588	C46G7.6	21ur-4731	0	0	0	0	0.590203	0.822306
WBGene00045589	Y57G11C.60	21ur-1571	0.283901	0.224031	0.274178	0.12792	2.76658	3.54619
WBGene00045590	Y73F8A.44	21ur-5440	0.0354876	0.0320044	0.182785	0	2.9879	1.7474
WBGene00045591	Y45F10B.21	21ur-3641	0.0354876	0	0.0456963	0.17056	0.221326	0.513941
WBGene00045592	Y4C6B.8	21ur-4673	11.6399	16.6103	16.5877	20.8936	238.848	267.044
WBGene00045593	Y105C5B.36	21ur-2000	15.1177	13.2178	20.1978	20.3393	223.908	246.332
WBGene00045594	Y105C5B.37	21ur-2563	0.212925	0.224031	0.36557	0.29848	2.43459	2.67249
WBGene00045595	F36H12.21	21ur-676	0.354876	0.320044	0.594051	0.426399	7.4882	10.69
WBGene00045596	Y7A9D.3	21ur-5434	0	0	0	0	0.0553315	0.154182
WBGene00045597	Y57G11C.61	21ur-2918	0.638776	0.640089	1.09671	0.639599	13.8329	17.3198
WBGene00045598	H04M03.14	21ur-3144	5.4296	5.21672	10.0075	8.65591	78.8659	100.784
WBGene00045599	Y57G11C.62	21ur-3790	3.95686	5.39275	11.5383	13.794	65.7523	159.27
WBGene00045600	C55C3.9	21ur-3069	0.106463	0.192027	0.319874	0.2132	2.9879	6.01311
WBGene00045601	Y57G11C.63	21ur-1104	0.319388	0.480067	0.868229	0.38376	13.9067	11.6665
WBGene00045602	Y116A8A.14	21ur-4930	0.567801	0.512071	0.776837	0.682239	14.3862	16.5489
WBGene00045603	Y73F8A.45	21ur-5393	0	0	0	0.0852799	0.0368877	0.308365
WBGene00045604	Y73F8A.46	21ur-4121	0.0354876	0.0960133	0.228481	0.12792	0.516428	2.26134
WBGene00045605	B0513.13	21ur-1446	1.06463	0.960133	3.7014	2.00408	19.4767	55.6598
WBGene00045606	F23B2.16	21ur-4963	0	0.192027	0.456963	0.38376	2.58214	5.70475
WBGene00045607	Y67A10A.17	21ur-3239	6.10386	4.99269	6.03191	6.09751	97.8261	90.8134
WBGene00045608	Y105C5A.44	21ur-4548	0.479082	0.304042	0.388418	0.0852799	2.87724	3.21213
WBGene00045609	Y73F8A.47	21ur-2932	16.9985	14.8501	15.7195	17.525	516.28	362.842
WBGene00045611	C35D6.16	21ur-620	39.7461	37.2212	43.2287	40.9343	590.609	615.239
WBGene00045612	F55B11.9	21ur-5367	0.674264	0.7201	0.502659	0.596959	17.2081	18.2706
WBGene00045613	Y105C5A.45	21ur-2568	0	0.0640089	0.137089	0.0852799	1.18041	0.411153
WBGene00045614	Y105C5A.46	21ur-2293	0.745239	0.544076	1.78215	1.9188	12.2467	30.3225
WBGene00045615	Y51H4A.39	21ur-310	4.54241	4.38461	12.0181	10.66	48.7655	151.87
WBGene00045616	Y40H7A.18	21ur-344	1.95182	2.43234	4.61532	4.81831	36.2606	75.9091
WBGene00045617	B0350.4	21ur-5229	0	0	0.182785	0	0.184438	0.976488
WBGene00045618	Y41E3.26	21ur-3525	0.745239	0.512071	0.502659	0.511679	11.4352	10.69
WBGene00045619	C39H7.10	21ur-5354	1.02914	0.86412	1.00532	1.10864	9.14815	15.3154
WBGene00045620	Y64G10A.17	21ur-2363	0.780727	1.02414	0.639748	0.554319	6.6029	6.27008
WBGene00045621	Y40H7A.19	21ur-5452	0	0.0320044	0	0.0426399	0.295101	0.308365
WBGene00045622	Y105C5B.38	21ur-2954	0.567801	0.608084	0.913925	0.469039	9.18503	9.45651
WBGene00045623	Y73F8A.48	21ur-3951	0	0.0320044	0.0913925	0	0.295101	0.565335
WBGene00045624	F13G11.4	21ur-3736	4.68436	7.201	3.22159	4.07211	60.8462	71.6177
WBGene00045625	W03F8.11	21ur-419	0.14195	0.416058	1.50798	1.53504	5.90203	22.9732
WBGene00045626	Y105C5A.47	21ur-5135	0.0709751	0.0960133	0.251329	0.0426399	0.608647	0.591032
WBGene00045627	C52D10.15	21ur-4966	0.0709751	0	0.0456963	0.0426399	0.258214	1.43903
WBGene00045628	Y73F8A.49	21ur-3440	0.354876	0.304042	0.342722	0.36244	10.4392	7.34936
WBGene00045629	Y40H7A.20	21ur-2914	0.425851	0.256036	0.913925	0.724879	8.09685	10.5101
WBGene00045630	Y73F8A.50	21ur-2195	0	0.0960133	0.274178	0.12792	0.442652	1.43903
WBGene00045631	Y64G10A.18	21ur-4580	0.816214	0.768107	2.28481	1.76956	12.8185	32.1984
WBGene00045632	Y4C6A.5	21ur-2136	0	0	0	0.0426399	0.0368877	0.0513941
WBGene00045633	Y67A10A.18	21ur-5345	1.91633	1.66423	1.78215	1.066	21.026	23.0246
WBGene00045634	Y105C5A.48	21ur-3163	0.0709751	0	0.0456963	0	0.47954	0.8737
WBGene00045635	Y45F10D.17	21ur-98	0.461338	0.224031	0.822533	1.066	11.6196	30.6309
WBGene00045636	Y73F8A.51	21ur-629	0.319388	0.448062	0.36557	0.0852799	2.84035	2.77528
WBGene00045637	Y64G10A.19	21ur-3513	2.87449	2.8804	2.01064	2.47312	44.7079	42.5029
WBGene00045638	T23G4.7	21ur-4117	4.11656	3.71252	8.52235	8.82647	41.0191	87.7297
WBGene00045639	H12I19.12	21ur-1324	30.8032	26.6917	29.9311	43.9618	828.202	632.096
WBGene00045640	Y105C5B.39	21ur-2876	0.532314	0.448062	0.594051	0.0852799	11.5827	11.872
WBGene00045641	ZK550.8	21ur-4617	0.212925	0.0640089	0.411266	0.17056	2.13949	6.16729
WBGene00045642	Y73F8A.52	21ur-3810	0.532314	0.480067	0.274178	0.426399	13.0214	19.0158
WBGene00045643	Y73F8A.53	21ur-2772	0.106463	0.0640089	0.0913925	0	0.368877	1.07928
WBGene00045644	AC7.4	21ur-3853	1.10011	1.28018	3.40437	2.28124	13.3533	41.989
WBGene00045645	Y57G11C.64	21ur-1572	1.52597	1.82425	1.87355	1.74824	19.2923	15.264
WBGene00045646	F02H6.8	21ur-4784	0.283901	0.480067	0.228481	0.2132	2.91413	4.41989
WBGene00045647	Y105C5B.40	21ur-101	0.0709751	0.0640089	0.228481	0.12792	2.47148	4.47129
WBGene00045648	Y41E3.27	21ur-4235	3.26486	4.51263	3.88418	3.11272	38.769	48.8244
WBGene00045649	H04M03.15	21ur-198	0.212925	0.28804	1.05101	1.15128	4.16831	15.6752
WBGene00045650	Y73F8A.54	21ur-2547	3.51327	4.89668	4.47823	3.15536	55.3315	51.7539
WBGene00045651	Y64G10A.20	21ur-1325	0.816214	1.05615	1.59937	0.810159	12.2836	10.3302
WBGene00045652	Y105C5A.49	21ur-378	27.7868	30.8683	21.82	25.4134	369.08	291.816
WBGene00045653	F44E8.3	21ur-1257	0.567801	0.57608	1.14241	1.2792	4.46341	12.4888
WBGene00045654	T06A10.7	21ur-3621	0.922677	1.18416	2.74178	3.02744	15.8248	41.0639
WBGene00045655	C46G7.7	21ur-2179	5.89094	5.37675	6.90014	5.58583	130.214	143.133
WBGene00045656	Y57G11C.65	21ur-2373	0.496826	0.512071	0.36557	0.17056	4.02076	4.11153
WBGene00045657	Y73F8A.55	21ur-4637	3.19388	3.20044	1.78215	1.79088	37.6992	31.4532
WBGene00045658	M199.11	21ur-5357	3.22937	3.29646	3.10735	4.73303	52.6018	50.5204
WBGene00045659	Y57G11C.66	21ur-1723	7.52336	12.5457	8.40811	9.50871	57.3235	61.6215
WBGene00045660	Y73F8A.56	21ur-5403	2.80352	2.04828	2.78747	2.64368	19.532	28.3695
WBGene00045661	Y37A1B.22	21ur-780	2.73254	3.26445	2.05633	2.15332	49.1344	35.8731
WBGene00045662	Y67A10A.19	21ur-4553	0.354876	0.320044	0.548355	0.426399	4.86917	6.0645
WBGene00045663	Y105C5B.41	21ur-5087	0.212925	0.256036	0.274178	0.17056	2.1026	3.70038
WBGene00045664	Y57G11C.67	21ur-553	0.922677	0.544076	1.00532	1.599	6.38157	14.4931
WBGene00045665	Y51H4A.40	21ur-3191	2.30669	2.43234	4.06697	2.81424	30.7274	67.9944
WBGene00045666	Y41E3.28	21ur-3306	0.0354876	0.0320044	0.0228481	0	0.165995	0.256971
WBGene00045667	B0273.6	21ur-22	0.319388	0.0640089	0.137089	0.0852799	2.58214	6.37287
WBGene00045668	C39H7.11	21ur-1242	1.20658	1.50421	3.33583	2.94216	19.7718	41.0125
WBGene00045669	Y51H4A.41	21ur-1303	6.63618	8.73721	10.1903	11.0864	97.7524	142.156
WBGene00045670	Y9C9A.19	21ur-2441	5.9974	4.64064	8.17963	10.5747	111.622	128.28
WBGene00045671	Y40H7A.21	21ur-1935	6.49423	7.48904	5.27792	6.28939	98.6377	85.3913
WBGene00045672	F13G11.5	21ur-2786	1.27755	1.72824	1.14241	0.724879	22.3908	26.0568
WBGene00045673	Y105C5B.42	21ur-3453	4.11656	4.03256	11.6525	12.7067	52.1223	154.85
WBGene00045674	Y105C5B.43	21ur-4693	0.354876	0.384053	1.1881	0.469039	3.54122	9.86767
WBGene00045675	Y105C5B.44	21ur-2281	0	0	0	0	0.147551	0.0513941
WBGene00045676	VY10G11R.5	21ur-2712	0.993652	0.848118	2.23912	1.15128	7.74641	17.2427
WBGene00045677	Y73F8A.57	21ur-5214	0.14195	0.0320044	0.137089	0.0426399	0.110663	0.513941
WBGene00045678	H16O14.3	21ur-1078	20.8667	21.2509	37.3339	50.9974	364.709	642.837
WBGene00045679	F44E8.4	21ur-3510	0.0354876	0.0640089	0	0.0426399	0.442652	0.616729
WBGene00045680	Y105C5A.50	21ur-4163	15.8984	17.2504	14.7599	15.7768	345.638	308.416
WBGene00045681	Y73F8A.58	21ur-5291	3.86815	3.23245	4.66102	4.81831	64.2584	75.1896
WBGene00045682	Y37A1A.5	21ur-527	8.02019	9.66534	11.6982	14.6681	135.046	103.662
WBGene00045683	Y64G10A.21	21ur-5312	6.31679	7.96911	5.11798	4.94623	83.9564	84.1835
WBGene00045684	B0273.7	21ur-5385	0.709751	0.672093	1.69076	0.724879	13.3533	25.6971
WBGene00045685	Y116A8C.56	21ur-1986	3.86815	3.6165	3.74709	3.28328	45.6301	43.5308
WBGene00045686	Y105C5A.51	21ur-3553	46.8081	62.1206	44.1883	64.0878	782.167	723.064
WBGene00045687	Y67A10A.20	21ur-1049	8.81866	9.80936	9.04786	11.4488	158.174	140.563
WBGene00045688	C11D2.9	21ur-4041	1.66792	0.512071	1.82785	3.198	29.3257	39.0081
WBGene00045689	Y105C5B.45	21ur-3409	1.95182	2.56036	6.35178	6.48127	32.1292	100.167
WBGene00045690	F55B11.10	21ur-5085	76.7951	103.278	68.4073	84.7682	968.265	869.845
WBGene00045691	Y105C5A.52	21ur-4812	0.567801	0.544076	0.868229	0.767519	7.4882	9.71349
WBGene00045692	Y51H4A.42	21ur-946	1.02914	2.04828	1.50798	1.4924	15.5666	22.4078
WBGene00045693	F38C2.9	21ur-2392	1.24206	1.12016	2.60469	3.24064	15.7879	36.5412
WBGene00045694	Y105C5A.53	21ur-5223	0.390363	0.512071	0.411266	0.29848	6.67667	10.6386
WBGene00045695	Y40H7A.22	21ur-4519	0.354876	0.480067	0.776837	0.596959	2.72969	6.9382
WBGene00045696	Y105C5A.54	21ur-2704	0.0354876	0.0320044	0	0	0.184438	0.154182
WBGene00045697	Y57G11B.11	21ur-481	71.1526	76.1706	49.6261	63.6614	766.305	439.934
WBGene00045698	F56F12.2	21ur-5244	0.0709751	0.0960133	0.0913925	0.17056	0.295101	0.205576
WBGene00045699	Y57G11C.68	21ur-5080	0.319388	0.416058	2.05633	1.066	8.70549	19.1186
WBGene00045700	Y7A9A.26	21ur-1137	0.79847	0.768107	0.388418	0.490359	7.45131	7.34936
WBGene00045701	C47A4.10	21ur-1580	0	0	0	0	0.110663	0.102788
WBGene00045702	Y105C5B.46	21ur-1740	43.6852	50.343	41.4465	43.578	426.163	425.132
WBGene00045703	F52D4.2	21ur-457	0.780727	0.944131	1.25665	0.746199	17.1712	23.6156
WBGene00045705	Y64G10A.22	21ur-3074	12.8465	13.5859	11.584	13.325	181.266	158.397
WBGene00045706	Y73F8A.59	21ur-163	11.6222	13.0098	14.6228	13.1757	182.889	165.155
WBGene00045707	Y7A9D.4	21ur-1530	0.248413	0.0320044	0.274178	0.38376	4.09453	5.34499
WBGene00045708	B0273.8	21ur-3591	0.390363	0.704098	0.639748	0.682239	8.63172	12.4374
WBGene00045709	Y37A1B.23	21ur-5427	48.6475	46.8118	47.9125	57.2512	796.577	569.567
WBGene00045710	Y7A9A.3	21ur-2758	0.0354876	0.256036	0.776837	0.34112	2.65591	7.24657
WBGene00045711	W03F8.12	21ur-2189	0.106463	0.0640089	0.228481	0.2132	0.663978	2.20995
WBGene00045712	Y105C5A.55	21ur-877	6.17484	6.52891	5.30077	6.69447	126.008	128.537
WBGene00045713	Y73F8A.60	21ur-2188	26.4028	32.1325	33.4954	34.4104	331.879	419.633
WBGene00045714	Y73F8A.61	21ur-895	1.56145	1.4722	1.87355	2.132	69.5333	48.8244
WBGene00045715	Y43D4A.11	21ur-764	0.283901	0.160022	0.319874	0.25584	4.97984	7.8633
WBGene00045716	Y105C5A.56	21ur-2080	0.106463	0	0.319874	0.0426399	0.221326	1.18206
WBGene00045717	Y116A8C.57	21ur-3347	0.0709751	0.0960133	0.0456963	0.0426399	1.32796	1.90158
WBGene00045718	Y65A5A.4	21ur-1995	2.12925	2.27232	2.23912	1.87616	42.1995	38.5456
WBGene00045719	Y64G10A.23	21ur-927	0	0	0	0	0	0.0513941
WBGene00045720	Y73F8A.62	21ur-1318	0.14195	0.128018	0.228481	0.0852799	1.06974	2.46692
WBGene00045721	Y40H7A.23	21ur-1126	0.248413	0.57608	0.36557	0.554319	7.37754	5.96172
WBGene00045722	Y105C5A.57	21ur-4997	0.0709751	0.0640089	0.0913925	0.0852799	1.10663	1.18206
WBGene00045723	Y57G11B.12	21ur-368	3.61973	3.5845	3.06165	2.132	43.5275	35.6161
WBGene00045724	Y67A10A.21	21ur-1377	98.8329	80.0751	139.648	124.637	1240.75	1092.33
WBGene00045725	Y57G11C.69	21ur-4839	0	0.128018	0.0456963	0.0426399	0.295101	1.79879
WBGene00045726	Y43D4A.12	21ur-4151	1.56145	1.79225	4.34115	5.62847	23.5343	67.4805
WBGene00045727	LLC1.5	21ur-719	0.248413	0.416058	0.456963	0.34112	4.13142	3.70038
WBGene00045728	C02B10.8	21ur-2397	0.0709751	0.0640089	0.319874	0	0.774641	3.08365
WBGene00045729	Y41E3.29	21ur-4447	0.106463	0.0640089	0.0913925	0.0852799	0.405765	0.719517
WBGene00045730	Y40H7A.24	21ur-1475	2.87449	1.84026	3.7014	3.75232	91.795	79.8407
WBGene00045731	C26C9.4	21ur-2329	0.745239	0.704098	0.868229	0.511679	18.4807	19.4784
WBGene00045732	M03D4.7	21ur-4317	6.74264	8.12913	15.5367	15.9473	80.3783	197.045
WBGene00045733	B0273.9	21ur-4254	3.35358	3.64851	7.37995	6.86503	51.2739	85.3913
WBGene00045734	Y105C5B.48	21ur-3918	0.14195	0.160022	0.137089	0	0.848417	2.31273
WBGene00045735	C06E7.8	21ur-3996	0.0354876	0.0960133	0.0228481	0.0426399	0.534871	0.668123
WBGene00045736	Y37A1B.24	21ur-1612	23.9896	30.3402	25.2243	28.4835	513.292	382.012
WBGene00045737	Y105C5B.49	21ur-3619	1.1356	1.4402	2.83317	2.60104	22.3171	58.0239
WBGene00045738	C06E7.9	21ur-4550	0.0709751	0	0.0913925	0.0852799	0.147551	0.616729
WBGene00045739	H08M01.6	21ur-5063	0.248413	0.160022	0.548355	0.426399	2.91413	8.78839
WBGene00045740	Y45F10D.18	21ur-4575	2.80352	3.23245	8.86508	7.03559	37.109	88.809
WBGene00045741	Y105C5B.50	21ur-157	0.0354876	0	0	0	1.65995	2.72389
WBGene00045743	ZK616.11	21ur-5073	0.780727	1.02414	1.46228	0.852799	9.0006	13.0027
WBGene00045745	C27H2.7	21ur-805	0	0.0320044	0.0456963	0.0852799	1.47551	4.26571
WBGene00045746	Y105C5A.58	21ur-1219	0.567801	0.512071	0.73114	0.938079	13.3165	17.1656
WBGene00045747	Y51H4A.44	21ur-4706	4.18753	5.7608	12.8863	12.9625	61.75	151.87
WBGene00045748	F36H12.22	21ur-4832	0	0.0320044	0.137089	0.0426399	0	0.462547
WBGene00045749	Y73F8A.63	21ur-2613	0	0	0.0456963	0.0426399	0.0737754	0.205576
WBGene00045750	Y51H4A.45	21ur-3704	0.993652	0.896124	1.64507	1.57768	16.3044	26.8791
WBGene00045751	Y116A8A.15	21ur-2649	1.73889	2.46434	2.65038	2.04672	16.8577	16.8059
WBGene00045752	Y10G11A.4	21ur-909	0.993652	1.18416	0.639748	0.724879	12.468	10.2788
WBGene00045753	Y105C5B.51	21ur-2356	11.3205	10.3054	12.0638	10.9585	154.154	176.179
WBGene00045754	Y105C5A.59	21ur-3041	0	0.0960133	0.0456963	0	0.110663	0.102788
WBGene00045755	C02B10.9	21ur-506	0.0354876	0.160022	0.36557	0.29848	2.36081	5.78184
WBGene00045756	Y67A10A.22	21ur-4821	28.8514	33.0606	38.7504	35.2206	387.8	455.557
WBGene00045757	Y51H4A.46	21ur-4437	6.03289	6.08084	5.62064	3.02744	90.965	73.031
WBGene00045758	Y37A1B.25	21ur-133	0.638776	1.24817	1.64507	1.32184	14.1649	16.9601
WBGene00045759	Y105C5A.60	21ur-5218	0	0.0320044	0.0456963	0.0852799	0.442652	1.13067
WBGene00045760	Y10G11A.5	21ur-4478	0.177438	0.192027	0.685444	0.554319	1.54928	6.1159
WBGene00045762	Y116A8C.58	21ur-1620	1.80987	1.08815	1.32519	1.40712	22.5753	36.7468
WBGene00045763	Y105C5A.61	21ur-3601	21.9668	17.9385	20.5862	20.4885	484.686	370.86
WBGene00045764	Y67A10A.23	21ur-2085	0	0	0	0	0.0553315	0.0513941
WBGene00045765	Y51H4A.47	21ur-4567	0.461338	0.608084	0.685444	0.511679	6.30779	5.75614
WBGene00045766	F02H6.9	21ur-279	2.34218	1.4082	2.65038	2.21728	37.9205	47.4881
WBGene00045768	Y37A1A.6	21ur-5176	0.0354876	0.0640089	0	0	0.184438	0.565335
WBGene00045770	Y105C5A.62	21ur-5265	0.851702	1.18416	0.594051	1.1726	18.6283	16.5489
WBGene00045771	C39H7.12	21ur-237	1.10011	1.08815	2.05633	2.89952	6.49223	19.7867
WBGene00045772	Y73F8A.64	21ur-4898	26.1189	26.4037	49.6261	46.1364	314.91	617.243
WBGene00045773	Y57G11C.70	21ur-5304	1.59694	1.72824	2.10203	2.132	25.4156	24.9004
WBGene00045774	Y73F8A.65	21ur-4765	44.6788	57.544	53.7388	49.0786	756.493	567.751
WBGene00045775	Y67A10A.24	21ur-710	3.19388	3.55249	4.06697	2.7716	66.8036	62.0327
WBGene00045776	Y57G11B.14	21ur-3475	0	0.128018	0.228481	0.25584	0.95908	1.33625
WBGene00045777	C35D6.17	21ur-3137	0.567801	0.704098	1.37089	1.36448	11.6934	41.4236
WBGene00045778	Y41E3.30	21ur-1912	1.95182	2.08029	4.56963	4.56247	26.1165	62.4952
WBGene00045779	Y73F8A.66	21ur-3112	9.72359	11.2336	11.3327	8.74119	89.7846	110.96
WBGene00045780	F13G11.6	21ur-1878	0.887189	0.704098	0.73114	0.2132	8.15218	13.6708
WBGene00045781	F13G11.7	21ur-2913	0.106463	0.160022	0.36557	0.12792	2.17637	4.52268
WBGene00045782	Y73F8A.67	21ur-4300	16.7501	18.1785	19.0553	14.8387	198.234	189.182
WBGene00045783	C27H2.8	21ur-447	20.8667	21.923	21.2488	22.6418	301.631	400.823
WBGene00045784	Y51H4A.48	21ur-1	5.03923	5.7608	6.76305	4.43455	54.0405	56.1738
WBGene00045785	Y37A1B.26	21ur-520	0.248413	0.352049	0.228481	0.17056	116.344	86.5991
WBGene00045786	Y40H7A.25	21ur-1018	5.16344	4.70465	4.86665	3.64572	74.882	58.7692
WBGene00045787	Y57G11C.71	21ur-3818	0.780727	1.05615	1.46228	0.724879	20.4358	35.9759
WBGene00045788	B0350.5	21ur-3836	0.248413	0.544076	1.1881	0.980719	6.19713	10.4844
WBGene00045789	Y7A9D.5	21ur-5257	11.6399	10.6575	16.7248	14.9666	145.817	171.04
WBGene00045790	ZK550.9	21ur-4773	6.49423	4.89668	19.3295	19.2306	114.905	283.644
WBGene00045791	Y105C5B.52	21ur-1977	0.922677	0.832116	0.456963	0.767519	8.04152	9.66209
WBGene00045792	Y67A10A.25	21ur-1072	6.06837	11.3296	19.6494	22.386	111.622	219.196
WBGene00045793	Y37A1A.8	21ur-3911	0.106463	0.0640089	0.137089	0.02132	1.53084	2.03007
WBGene00045794	Y73F8A.68	21ur-1550	0.958164	0.896124	1.14241	1.066	13.464	13.0541
WBGene00045795	Y10G11A.6	21ur-289	0.106463	0	0.0456963	0	0.405765	0.822306
WBGene00045796	Y116A8A.16	21ur-3106	67.4974	48.9668	63.7463	60.8898	612.631	533.214
WBGene00045797	C52D10.16	21ur-2624	0.0354876	0.0320044	0	0	0	0.256971
WBGene00045798	Y37A1B.27	21ur-5413	4.8618	6.11285	11.2413	10.6173	59.8687	152.024
WBGene00045799	Y57G11C.72	21ur-2826	147.025	153.333	140.333	156.617	2948.1	2212.05
WBGene00045800	Y116A8C.59	21ur-986	0.248413	0.224031	0.36557	0.12792	4.42652	3.28922
WBGene00045801	C55C3.10	21ur-1539	0.319388	0.0320044	0.274178	0.17056	5.12739	4.3171
WBGene00045802	Y40H7A.26	21ur-1687	14.7628	9.63334	28.6059	21.1921	327.378	383.76
WBGene00045803	T06A10.8	21ur-1769	1.66792	1.08815	5.07229	3.96551	41.1298	96.3639
WBGene00045804	Y41E3.31	21ur-1354	11.9061	12.9938	11.9496	11.0437	193.052	280.175
WBGene00045805	B0273.10	21ur-3767	0.0354876	0.112016	0.0685444	0.19188	0.553315	1.20776
WBGene00045806	Y73F8A.69	21ur-1413	1.66792	1.53621	3.47292	2.72896	19.8825	54.375
WBGene00045807	Y73F8A.70	21ur-2250	0.230669	0.112016	0.297026	0.25584	6.06802	6.0902
WBGene00045809	Y45F10D.19	21ur-630	0	0	0	0	0.0737754	0.154182
WBGene00045810	Y105C5B.53	21ur-3054	0.425851	0.320044	0.274178	0.2132	6.78733	6.9382
WBGene00045811	Y37A1B.28	21ur-1502	0.106463	0.0960133	0.0913925	0.12792	1.73372	1.59322
WBGene00045812	W03F8.13	21ur-3808	0.674264	0.928129	1.43943	1.25788	8.11529	14.0049
WBGene00045813	Y57G11A.8	21ur-3942	2.87449	2.68837	2.65038	2.30256	50.573	48.4646
WBGene00045814	Y57G11C.73	21ur-5079	0.319388	0.128018	0.776837	0.38376	2.32392	5.1908
WBGene00045815	Y40H7A.27	21ur-1284	0.0709751	0	0.0913925	0.0852799	0.0368877	0.411153
WBGene00045816	Y73F8A.71	21ur-73	104.174	121.809	162.564	174.696	1212.57	1661.65
WBGene00045817	F55B11.11	21ur-4793	0.0709751	0.128018	0.137089	0	1.14352	1.59322
WBGene00045818	T06A10.9	21ur-3584	2.80352	3.16844	3.74709	3.92288	64.037	83.1557
WBGene00045819	Y37A1B.29	21ur-5261	0.0354876	0.160022	0.228481	0	0.47954	0.513941
WBGene00045820	Y73B6BL.48	21ur-2113	0.461338	0.512071	0.959622	1.066	7.11932	14.7501
WBGene00045821	Y51H4A.49	21ur-3060	0.14195	0.192027	0.411266	0.17056	3.87321	3.70038
WBGene00045822	Y105C5A.63	21ur-4192	3.97461	4.16058	4.02127	2.9848	62.1926	56.5335
WBGene00045823	Y105C5B.54	21ur-1895	1.17109	1.88826	3.15304	2.7716	22.4277	44.0961
WBGene00045824	C24D10.10	21ur-4351	0.567801	0.160022	0.868229	0.29848	3.65188	13.0027
WBGene00045825	Y105C5A.64	21ur-2587	0.745239	0.352049	0.776837	0.554319	7.82019	5.44777
WBGene00045826	Y73F8A.72	21ur-1680	3.44229	5.28073	3.83849	3.15536	46.6998	48.8758
WBGene00045827	Y105C5B.55	21ur-1481	0.212925	0.28804	0.137089	0.2132	1.36484	1.90158
WBGene00045828	Y9C9A.20	21ur-5116	0.709751	0.736102	1.14241	0.810159	16.4519	19.5812
WBGene00045829	Y37A1B.30	21ur-2034	7.06203	6.62492	11.1956	10.063	79.4007	136.451
WBGene00045830	Y105C5A.65	21ur-4950	0.248413	0.480067	0.274178	0	4.31586	3.4948
WBGene00045832	M199.12	21ur-1037	0	0	0	0	0	0.0513941
WBGene00045833	C31H1.9	21ur-4327	0.532314	0.416058	2.23912	1.7056	9.62769	23.076
WBGene00045834	Y40H7A.28	21ur-552	59.903	69.7697	59.9992	66.3904	613.184	720.391
WBGene00045835	R05A10.12	21ur-1249	2.00505	1.66423	2.33051	2.08936	34.2687	33.1492
WBGene00045836	Y40H7A.29	21ur-678	0.248413	0.512071	0.594051	0.12792	2.25015	4.93383
WBGene00045837	C47A4.11	21ur-155	0.993652	1.21617	1.59937	1.25788	10.4945	14.1848
WBGene00045838	Y57G11A.9	21ur-2719	5.07472	6.20886	6.03191	5.11679	79.5299	93.897
WBGene00045839	F13G11.8	21ur-4954	1.9873	2.43234	1.64507	1.57768	17.8905	13.9278
WBGene00045840	Y105C5B.56	21ur-2725	2.12925	2.8964	1.48513	1.34316	37.4779	33.586
WBGene00045841	Y37A1B.31	21ur-436	21.8958	25.8596	23.8991	16.9281	236.229	265.399
WBGene00045842	LLC1.6	21ur-1438	13.5917	14.146	15.8109	13.2184	132.906	141.385
WBGene00045843	Y105C5A.66	21ur-4160	0.177438	0.544076	1.2795	0.639599	4.05765	12.6943
WBGene00045844	Y73F8A.73	21ur-1456	0	0	0	0	0.0737754	0.102788
WBGene00045845	T06A10.10	21ur-1701	0.212925	0.0320044	0.319874	0.2132	1.62306	4.16292
WBGene00045846	Y105C5B.57	21ur-4985	13.3788	8.32116	14.9427	20.9789	261.755	216.112
WBGene00045849	Y105C5B.58	21ur-5274	57.2414	65.4171	67.3106	64.429	539.206	562.714
WBGene00045850	M199.13	21ur-2286	16.8211	15.7142	20.8832	20.4672	239.327	246.743
WBGene00045851	T27E7.13	21ur-3316	0.461338	1.15216	0.548355	0.810159	9.36947	11.3581
WBGene00045852	Y57G11C.74	21ur-4338	9.58164	11.4896	10.0989	9.46607	143.714	124.939
WBGene00045853	Y37A1A.9	21ur-1220	0.0354876	0	0.0456963	0	0.553315	0.411153
WBGene00045854	Y73F8A.74	21ur-2975	0.212925	0.224031	0.685444	1.10864	5.0905	14.2876
WBGene00045855	H04M03.16	21ur-4682	0.390363	0.57608	1.09671	1.02336	7.63575	17.3198
WBGene00045856	C39H7.13	21ur-3638	0.0354876	0.192027	0.182785	0.17056	1.10663	3.70038
WBGene00045857	F38C2.10	21ur-2386	0.177438	0.0640089	0.36557	0.0852799	1.77061	2.6211
WBGene00045858	C45E5.7	21ur-5146	0	0.0640089	0.0913925	0.25584	0.95908	2.00437
WBGene00045859	F26D12.3	21ur-5253	0	0.0320044	0.0456963	0.0426399	0.258214	0.359759
WBGene00045860	Y105C5A.67	21ur-31	34.7778	51.8152	32.6728	33.3444	468.142	337.968
WBGene00045862	Y64G10A.24	21ur-5013	13.2369	12.7378	15.1255	15.2651	216.088	184.145
WBGene00045863	T23G4.8	21ur-1894	0.248413	0.28804	0.639748	0.469039	7.82019	16.3947
WBGene00045864	Y105C5B.59	21ur-5172	5.67801	6.28887	7.15147	8.42139	89.9137	114.712
WBGene00045865	Y73F8A.75	21ur-768	0.993652	0.704098	0.662596	0.511679	11.7672	11.2553
WBGene00045866	F13G11.9	21ur-3690	0.106463	0.0960133	0.319874	0.25584	1.99194	3.95735
WBGene00045867	Y105C5A.69	21ur-880	0.425851	0.336047	0.411266	0.618279	1.03286	1.79879
WBGene00045868	Y51H4A.51	21ur-2141	1.9873	2.1443	1.05101	1.9188	17.4479	16.7031
WBGene00045869	C06E7.10	21ur-178	1.06463	1.24817	2.94741	2.4518	25.1205	40.7555
WBGene00045870	Y105C5A.70	21ur-2728	25.7995	24.9315	32.1702	31.8947	379.132	292.021
WBGene00045871	Y37A1B.32	21ur-4340	2.73254	3.32846	3.38152	4.26399	40.2814	44.2503
WBGene00045872	C06E7.11	21ur-906	0.106463	0.160022	0.274178	0.0852799	1.21729	2.92946
WBGene00045873	Y64G10A.25	21ur-2345	0.319388	0.256036	0.411266	0.724879	4.94295	13.4139
WBGene00045874	Y105C5A.71	21ur-754	0.904933	1.05615	0.776837	1.04468	19.7534	16.5232
WBGene00045875	Y40H7A.30	21ur-58	1.10011	1.82425	1.91924	1.02336	13.796	13.568
WBGene00045876	AC7.5	21ur-4409	1.17109	1.24817	1.55367	1.62032	26.5222	29.9114
WBGene00045877	C11D2.11	21ur-2707	1.10011	1.12016	3.06165	3.32592	13.0214	34.0229
WBGene00045878	Y40H7A.31	21ur-4669	0	0	0.0456963	0	0.995968	1.43903
WBGene00045879	Y105C5A.72	21ur-4724	8.25086	14.418	11.0128	12.0671	152.807	177.104
WBGene00045880	Y105C5A.73	21ur-3842	2.83901	2.49635	2.28481	2.51576	39.9494	39.0595
WBGene00045881	Y51H4A.52	21ur-3422	0.0354876	0.0320044	0.0228481	0	0.571759	0.565335
WBGene00045882	H16O14.4	21ur-4299	0	0	0	0	0	0.359759
WBGene00045884	Y37A1A.10	21ur-250	0.177438	0.320044	0.456963	0.12792	3.76254	2.92946
WBGene00045885	T23G4.9	21ur-1674	6.17484	6.91296	10.1446	12.1524	94.2849	152.384
WBGene00045887	Y105C5B.60	21ur-5194	0.993652	0.800111	1.91924	2.3452	15.1608	30.7851
WBGene00045888	T06A10.11	21ur-3779	11.1254	20.7389	11.8582	12.5788	195.745	211.821
WBGene00045889	Y51H4A.53	21ur-4711	0.709751	0.320044	1.78215	1.32184	18.7021	36.4898
WBGene00045890	Y57G11B.15	21ur-5113	0.14195	0	0.0913925	0.12792	1.88127	5.55056
WBGene00045891	Y57G11C.75	21ur-4772	3.86815	4.99269	4.11266	4.60511	62.7828	50.2634
WBGene00045892	Y57G11C.76	21ur-1005	77.5403	110.159	90.8442	94.6607	895.153	892.356
WBGene00045893	Y57G11C.77	21ur-1904	0.851702	0.384053	0.274178	0.25584	5.97581	7.8119
WBGene00045894	Y116A8C.60	21ur-3545	259.414	330.35	192.016	256.692	3457.89	2574.48
WBGene00045895	Y105C5B.61	21ur-3246	0.79847	0.784109	1.1881	1.10864	5.44093	8.60851
WBGene00045896	Y37A1B.33	21ur-2957	0.0709751	0.128018	0.548355	0.34112	5.20116	10.3302
WBGene00045897	Y45F10D.20	21ur-3781	3.93912	4.06456	4.8438	5.62847	31.6496	64.2426
WBGene00045898	Y64G10A.26	21ur-1647	1.56145	1.79225	3.61001	3.92288	25.4156	57.1502
WBGene00045899	Y57G11C.78	21ur-3253	0.248413	0.320044	0.594051	0.0852799	3.61499	6.32147
WBGene00045900	ZK616.12	21ur-3297	0.354876	0.320044	0.548355	0.12792	3.09857	3.54619
WBGene00045901	Y57G11C.79	21ur-3291	2.44864	2.9124	2.28481	1.66296	53.1183	42.4515
WBGene00045902	T27E7.14	21ur-793	0.851702	0.704098	1.64507	1.83352	6.16024	21.9967
WBGene00045903	H01M01.1	21ur-1351	0.14195	0.512071	0.502659	0.25584	1.62306	4.41989
WBGene00045904	F02H6.10	21ur-4662	0.14195	0.256036	0.502659	0.639599	2.50836	10.433
WBGene00045905	Y73F8A.77	21ur-5412	1.02914	0.800111	1.66791	1.79088	9.01904	24.1552
WBGene00045906	Y57G11C.80	21ur-3674	0.390363	0.448062	0.594051	0.25584	4.94295	6.21869
WBGene00045907	Y105C5A.74	21ur-3257	0.674264	0.880122	0.639748	0.447719	10.4945	10.3816
WBGene00045908	Y64G10A.27	21ur-2819	9.61713	14.8501	13.4347	15.6062	177.356	205.679
WBGene00045909	T06A10.12	21ur-1395	1.45499	1.31218	5.07229	3.45384	21.2842	25.7998
WBGene00045910	C46G7.9	21ur-3768	0.354876	0.512071	0.868229	0.25584	5.31183	9.76488
WBGene00045911	C47A4.12	21ur-3032	2.5551	2.8484	2.69608	2.64368	29.1413	36.8496
WBGene00045912	Y105C5B.62	21ur-3577	0.425851	0.352049	0.274178	0.34112	1.54928	2.87807
WBGene00045913	Y37A1B.34	21ur-1092	0	0	0.0456963	0	0.110663	0.0513941
WBGene00045914	Y67A10A.26	21ur-3731	1.88084	2.20831	6.0776	5.20207	35.1171	73.4422
WBGene00045915	Y64G10A.28	21ur-4477	25.6043	28.3399	33.6781	31.4896	265.481	359.707
WBGene00045916	Y7A9D.6	21ur-3434	0.124206	0.304042	0.456963	0.405079	2.63747	6.32147
WBGene00045917	C47A4.13	21ur-1067	0	0	0.0456963	0.0426399	0.700866	1.13067
WBGene00045918	Y51H4A.54	21ur-4420	0.106463	0.0960133	0.228481	0.12792	1.06974	3.85456
WBGene00045919	Y51H4A.55	21ur-1495	0.532314	0.384053	0.685444	0.639599	8.85304	13.6708
WBGene00045920	Y105C5A.75	21ur-3670	1.66792	1.21617	1.59937	1.36448	22.2433	32.9436
WBGene00045921	F02H6.11	21ur-5228	29.987	25.4115	43.7313	40.1242	426.127	553.617
WBGene00045922	Y57G11C.81	21ur-4214	0.283901	0.28804	0.776837	0.29848	5.79137	9.66209
WBGene00045923	Y57G11B.16	21ur-3896	0.0354876	0.208029	0.205633	0.12792	1.03286	3.26353
WBGene00045924	Y57G11A.10	21ur-1345	0	0	0.0456963	0.0426399	0	0.256971
WBGene00045925	Y40H7A.32	21ur-1172	1.49048	2.1763	1.59937	1.79088	20.2513	21.123
WBGene00045926	Y51H4A.56	21ur-274	0.106463	0.160022	0.411266	0.2132	2.72969	3.54619
WBGene00045927	F26D12.4	21ur-2239	0	0	0.0456963	0	0.258214	0.359759
WBGene00045928	M03D4.8	21ur-5209	0.993652	0.736102	1.2338	1.066	12.3943	20.1979
WBGene00045929	Y105C5A.76	21ur-257	1.84535	2.78439	2.23912	1.83352	36.777	25.3887
WBGene00045930	Y67A10A.27	21ur-844	0.443595	0.352049	1.50798	1.47108	3.52277	10.9469
WBGene00045931	T23G4.10	21ur-4427	0.14195	0.256036	0.456963	0.29848	2.28704	4.72826
WBGene00045932	H25K10.9	21ur-1418	0.532314	0.768107	1.00532	1.23656	8.55794	10.69
WBGene00045933	H08M01.7	21ur-1134	4.47143	4.99269	9.09356	8.05895	76.2837	167.339
WBGene00045934	T23G4.11	21ur-500	0.993652	0.848118	2.33051	2.72896	8.33662	21.4313
WBGene00045935	C10G6.3	21ur-398	0.0354876	0	0.0456963	0.12792	0.295101	0.462547
WBGene00045936	Y45F10D.21	21ur-5171	0	0.0320044	0.0456963	0.0852799	0.0368877	0.256971
WBGene00045937	H25K10.10	21ur-1628	0.0354876	0	0	0	0.184438	0.0513941
WBGene00045938	Y65A5A.5	21ur-4316	0	0	0.0913925	0	0.368877	0.411153
WBGene00045939	Y57G11C.82	21ur-488	1.56145	1.72824	3.19874	2.60104	20.3251	44.6101
WBGene00045940	H08M01.8	21ur-529	0.567801	0.384053	0.73114	1.15128	6.04958	10.0732
WBGene00045941	Y57G11C.83	21ur-4541	0	0	0	0	0	0.205576
WBGene00045942	VY10G11R.6	21ur-188	0.283901	0.256036	0.822533	0.2132	3.06168	8.42863
WBGene00045943	H12I19.13	21ur-1799	0.0709751	0.0320044	0.137089	0.0426399	0.368877	1.69601
WBGene00045944	Y105C5B.63	21ur-2825	0.0354876	0	0	0.0426399	0.442652	0.154182
WBGene00045945	Y105C5B.64	21ur-2812	1.73889	1.76024	6.58026	6.09751	64.6272	112.81
WBGene00045947	Y105C5A.77	21ur-3590	236.95	175.32	219.251	233.837	4075.02	2627.47
WBGene00045948	Y116A8A.17	21ur-4033	0.0354876	0	0	0	0	0.0513941
WBGene00045949	Y57G11C.84	21ur-1113	5.07472	5.80881	5.07229	4.79699	78.6999	59.1803
WBGene00045950	Y7A9D.7	21ur-3425	3.51327	5.53677	4.47823	4.09343	78.0175	65.4247
WBGene00045951	Y37A1B.35	21ur-2421	0.177438	0.256036	0.822533	0.767519	2.02882	3.59759
WBGene00045952	Y116A8B.6	21ur-2941	0.0354876	0.28804	0.319874	0.17056	2.54525	7.19517
WBGene00045953	Y67A10A.28	21ur-2023	0.0354876	0.0320044	0.0913925	0	0.405765	0.462547
WBGene00045954	Y73B6BR.2	21ur-2048	0.106463	0.128018	0.274178	0	1.5124	5.39638
WBGene00045955	Y57G11B.17	21ur-5198	2.20023	2.1443	4.20406	3.36856	16.2675	43.942
WBGene00045956	Y105C5B.65	21ur-5048	0.14195	0.448062	0.525507	0.405079	2.56369	8.09457
WBGene00045957	H25K10.11	21ur-938	0.0354876	0.0960133	0.228481	0.511679	5.0905	9.45651
WBGene00045958	C45E5.8	21ur-4106	1.24206	2.24031	2.19342	1.57768	20.5833	27.65
WBGene00045959	T06A10.13	21ur-4442	0.709751	0.57608	2.19342	1.87616	9.2957	19.1186
WBGene00045960	AC7.6	21ur-4804	1.52597	2.97641	3.15304	1.83352	18.0381	22.2023
WBGene00045961	C08F11.21	21ur-164	0.496826	0.384053	0.913925	0.980719	7.7833	20.5062
WBGene00045962	Y105C5B.66	21ur-4126	0.496826	0.416058	0.708292	0.703559	10.845	27.059
WBGene00045963	B0273.11	21ur-3197	0.106463	0.192027	0.228481	0.25584	3.57811	4.3685
WBGene00045964	Y57G11C.85	21ur-2594	147.735	139.667	179.861	176.401	1417.22	1411.8
WBGene00045965	Y105C5A.78	21ur-4125	0	0.0640089	0.0913925	0.29848	0.442652	2.05576
WBGene00045966	Y10G11A.7	21ur-1954	0.709751	0.544076	0.456963	0.38376	11.9516	7.96609
WBGene00045967	Y57G11A.11	21ur-4061	12.2432	12.6418	10.83	11.2143	158.027	135.629
WBGene00045968	LLC1.7	21ur-1524	1.49048	2.36833	6.03191	6.48127	31.5021	92.3552
WBGene00045969	Y105C5A.79	21ur-1125	0.106463	0.192027	0.36557	0.12792	0.516428	1.92728
WBGene00045970	Y105C5A.80	21ur-1664	0	0.0320044	0.0913925	0.0426399	0.47954	0.950791
WBGene00045971	Y51H4A.57	21ur-3384	0.283901	0.28804	1.2795	0.938079	7.89396	17.217
WBGene00045972	Y116A8C.61	21ur-514	4.82631	3.96855	5.52925	6.05487	80.1201	73.3908
WBGene00045973	T06A10.14	21ur-2657	0.0177438	0	0	0	0.295101	0.770912
WBGene00045974	Y116A8C.62	21ur-804	0.212925	0.384053	0.502659	0.426399	2.02882	4.3685
WBGene00045975	Y41E3.32	21ur-2206	0.106463	0.192027	0.639748	0.426399	3.68877	10.69
WBGene00045977	Y57G11B.18	21ur-2859	3.06967	2.24031	4.68387	5.56451	115.92	92.3295
WBGene00045978	Y51H4A.59	21ur-463	0.248413	0.57608	0.776837	0.682239	6.34468	12.5402
WBGene00045979	H12I19.14	21ur-544	1.52597	1.79225	1.96494	2.132	12.5787	15.3668
WBGene00045980	Y41E3.33	21ur-2129	5.64252	3.84053	4.75241	4.69039	95.9449	84.6975
WBGene00045981	Y73F8A.78	21ur-992	0.14195	0.0640089	0.0456963	0.0852799	1.62306	2.46692
WBGene00045982	Y105C5A.81	21ur-1199	0.283901	0.384053	0.594051	0.426399	4.2052	6.78402
WBGene00045983	B0273.12	21ur-3771	0.14195	0.0960133	0.502659	0.17056	1.77061	3.39201
WBGene00045984	Y116A8A.18	21ur-4067	8.12665	8.38516	7.51704	7.86707	136.595	120.905
WBGene00045985	Y105C5A.82	21ur-1790	10.5043	10.7535	9.64191	12.4935	240.176	225.569
WBGene00045987	Y105C5B.67	21ur-1441	0.567801	0.544076	0.137089	0.38376	7.85708	6.16729
WBGene00045988	Y41E3.34	21ur-649	0	0.160022	0.0913925	0.0852799	0.590203	0.154182
WBGene00045989	Y105C5B.68	21ur-584	0.248413	0.28804	0.0913925	0.12792	3.72566	3.54619
WBGene00045990	Y57G11B.19	21ur-3373	0.0709751	0.0640089	0.0456963	0.0852799	0.405765	0.925094
WBGene00045991	Y105C5B.69	21ur-533	3.61973	2.59236	2.37621	2.5584	47.622	62.4952
WBGene00045992	H04M03.17	21ur-2309	14.6209	17.0904	17.6845	25.2002	210.075	252.499
WBGene00045993	H08M01.9	21ur-1433	4.32948	4.91268	2.83317	1.9188	35.5597	24.9775
WBGene00045994	R05A10.13	21ur-5323	107.953	118.64	92.9462	103.658	1720.92	1291.07
WBGene00045995	Y37A1A.11	21ur-13	0.0709751	0.0960133	0.228481	0.2132	1.65995	3.85456
WBGene00045996	Y116A8A.19	21ur-2495	3.30034	2.59236	6.87729	6.28939	48.0462	90.4022
WBGene00045997	Y41E3.35	21ur-3903	0.585545	0.688096	0.959622	0.554319	6.49223	18.7845
WBGene00045999	Y105C5B.70	21ur-4243	0.993652	1.02414	5.20937	4.69039	22.8335	82.6417
WBGene00046000	C39H7.14	21ur-4161	0	0	0.0456963	0.12792	0	0.822306
WBGene00046001	Y105C5B.71	21ur-2801	0	0	0.0228481	0.02132	0	0.205576
WBGene00046002	T08B6.10	21ur-3048	0.177438	0.0640089	0.137089	0.2132	1.18041	2.67249
WBGene00046003	Y51H4A.61	21ur-2997	1.52597	2.20831	2.10203	2.04672	28.0715	38.1858
WBGene00046004	Y51H4A.62	21ur-1621	2.37767	2.27232	2.69608	2.43048	41.1298	57.6128
WBGene00046005	Y105C5B.72	21ur-3478	3.15839	4.00056	3.61001	3.4112	33.3834	45.3296
WBGene00046007	Y40H7A.33	21ur-4055	1.80987	1.85626	1.41658	1.15128	20.6571	26.3652
WBGene00046008	Y67A10A.29	21ur-3360	8.94287	9.24928	10.4187	9.76455	220.515	220.275
WBGene00046009	R05A10.14	21ur-2849	16.9631	20.8989	18.507	19.0174	245.82	198.021
WBGene00046010	Y105C5A.83	21ur-2648	5.60704	4.76866	4.98089	6.60919	76.2468	56.6877
WBGene00046011	F13G11.10	21ur-5342	14.4434	11.3296	12.4294	19.1027	256.886	217.808
WBGene00046012	Y57G11C.86	21ur-2424	0.0354876	0	0.182785	0.0852799	0.331989	2.00437
WBGene00046013	Y40H7A.34	21ur-5021	0.248413	0.512071	0.456963	0.639599	5.0905	8.17166
WBGene00046014	W03F8.14	21ur-2448	0	0	0.0913925	0.0852799	0.0368877	1.69601
WBGene00046015	Y105C5B.74	21ur-963	0.14195	0.192027	0.0913925	0.2132	0.737754	2.10716
WBGene00046016	Y73F8A.79	21ur-2994	17.5841	18.8826	19.4209	19.721	199.636	176.693
WBGene00046017	Y57G11C.87	21ur-50	3.79717	4.76866	2.51329	2.2386	35.8733	29.2946
WBGene00046018	Y51H4A.63	21ur-4221	0	0	0	0	0.368877	0.154182
WBGene00046019	Y40H7A.35	21ur-1857	0.14195	0.128018	0.274178	0.12792	2.50836	1.69601
WBGene00046020	Y105C5A.84	21ur-3185	0.106463	0.0960133	0.137089	0.12792	0.95908	2.20995
WBGene00046021	Y41E3.36	21ur-76	17.5309	20.3548	19.6494	19.4438	288.019	309.906
WBGene00046022	Y105C5B.75	21ur-2945	0.0354876	0.0320044	0.0913925	0	0.627091	0.616729
WBGene00046024	Y73F8A.81	21ur-2625	0.106463	0.128018	1.09671	0.895439	2.61903	10.3302
WBGene00046025	Y64G10A.29	21ur-5231	0.0354876	0	0	0.0426399	0.700866	0.462547
WBGene00046026	Y67A10A.30	21ur-2556	0.851702	0.896124	2.65038	3.24064	14.3862	35.4105
WBGene00046027	Y57G11C.88	21ur-2007	0.248413	0.28804	0.639748	0.17056	6.41846	6.73263
WBGene00046028	Y51H4A.64	21ur-1881	0.532314	0.672093	1.32519	0.554319	4.94295	8.12027
WBGene00046029	Y105C5B.76	21ur-505	5.28765	6.30488	7.63128	5.41527	158.949	168.007
WBGene00046030	C11D2.12	21ur-3209	0	0.0320044	0	0	0.700866	0.462547
WBGene00046031	Y57G11C.89	21ur-1747	0	0	0	0	0	0.0256971
WBGene00046032	Y41E3.37	21ur-4085	26.4382	21.1549	26.7323	28.5688	486.696	484.801
WBGene00046033	Y51H4A.65	21ur-4741	0	0	0	0	0	0.0513941
WBGene00046034	C52D10.17	21ur-4381	0.0354876	0	0.0913925	0.0426399	0.405765	1.38764
WBGene00046035	Y44C4A.1	21ur-3101	0.390363	0.416058	0.913925	0.810159	12.3574	17.3712
WBGene00046036	W03F8.15	21ur-4419	0.425851	0.448062	1.1881	1.15128	10.0703	24.1038
WBGene00046037	F13G11.11	21ur-1690	1.24206	1.08815	1.2338	1.066	8.92682	12.5402
WBGene00046038	Y67A10A.31	21ur-729	0.922677	0.544076	0.502659	0.511679	7.34065	7.29796
WBGene00046039	C52D10.18	21ur-1340	0.0354876	0	0	0	0	0.102788
WBGene00046040	Y64G10A.30	21ur-1659	0.0354876	0.0960133	0.182785	0.0426399	1.10663	0.616729
WBGene00046041	Y40H7A.36	21ur-2213	0.603289	0.960133	0.594051	0.639599	3.13545	4.77965
WBGene00046042	Y64G10A.31	21ur-2163	9.68811	10.1134	13.9831	16.5869	221.455	239.445
WBGene00046043	Y105C5B.77	21ur-2794	11.498	11.8096	10.7386	9.67927	155.555	126.841
WBGene00046044	Y105C5A.85	21ur-3565	4.0101	3.29646	6.26039	8.65591	89.3789	111.731
WBGene00046045	Y51H4A.66	21ur-3761	50.1084	53.2874	66.4195	94.5328	756.234	1120.78
WBGene00046046	Y73F8A.82	21ur-1920	1.31304	1.24817	1.50798	1.02336	25.932	37.4149
WBGene00046047	Y57G11C.90	21ur-2923	0.390363	0.416058	2.01064	0.639599	8.0784	5.39638
WBGene00046048	C47A4.15	21ur-869	0.248413	0.384053	0.182785	0.12792	2.91413	3.4948
WBGene00046049	Y105C5B.78	21ur-5303	169.418	184.666	123.334	122.505	1344.63	1056.66
WBGene00046050	F26D12.5	21ur-1865	6.33453	6.32088	7.76837	8.50667	96.24	144.263
WBGene00046051	C47A4.16	21ur-631	0.248413	0.256036	0.137089	0.38376	3.13545	4.77965
WBGene00046052	Y105C5A.86	21ur-825	1.9873	1.66423	1.82785	1.57768	25.8398	24.1038
WBGene00046053	C35D6.19	21ur-3599	0.0354876	0.0320044	0.0456963	0.12792	2.95101	3.39201
WBGene00046054	Y57G11C.91	21ur-5208	0.0354876	0.128018	0.0913925	0.0852799	1.65995	1.28485
WBGene00046055	Y57G11B.20	21ur-1934	65.2262	60.5844	46.7016	50.5283	947.977	756.316
WBGene00046056	Y105C5A.87	21ur-3544	0.14195	0.224031	0.342722	0.14924	1.73372	3.26353
WBGene00046057	Y105C5B.79	21ur-1696	0.993652	0.672093	0.639748	0.490359	18.7021	10.9726
WBGene00046058	ZK616.13	21ur-1274	2.02279	1.76024	1.82785	1.44976	29.3995	35.2564
WBGene00046059	Y105C5B.80	21ur-1837	80.8052	96.1733	44.8737	57.3934	1069.37	801.285
WBGene00046060	Y41E3.38	21ur-2661	3.44229	2.40033	3.47292	3.66704	52.7494	51.7539
WBGene00046062	M199.14	21ur-3336	30.4838	34.7568	28.8343	30.9566	596.953	519.286
WBGene00046063	Y105C5B.81	21ur-3570	2.59059	3.20044	3.33583	2.21728	62.082	44.0447
WBGene00046064	Y73B6BL.49	21ur-5051	0	0	0.0456963	0	0.0737754	0.411153
WBGene00046065	F26D10.14	21ur-1383	0.425851	0.28804	0.685444	0.38376	2.72969	7.60633
WBGene00046066	Y64G10A.32	21ur-391	39.6041	35.973	37.8822	41.0196	657.007	494.668
WBGene00046067	Y51H4A.67	21ur-4480	5.28765	7.13699	8.17963	6.31071	84.2884	92.2524
WBGene00046068	Y105C5A.88	21ur-1845	1.59694	1.82425	1.50798	1.62032	24.2352	15.264
WBGene00046069	Y73F8A.83	21ur-3010	3.15839	4.89668	3.6557	4.56247	30.5061	38.4942
WBGene00046070	Y45F10D.22	21ur-3871	1.0114	0.816113	0.891077	0.575639	15.3637	13.1312
WBGene00046071	F38C2.11	21ur-2883	3.79717	3.66451	4.24975	2.70764	79.493	88.3465
WBGene00046072	Y37A1B.36	21ur-727	0.425851	0.0960133	0.274178	0.2132	4.90606	3.75177
WBGene00046073	C47A4.17	21ur-1591	2.69706	2.56036	2.33051	1.62032	23.2024	19.7867
WBGene00046074	Y57G11B.21	21ur-1918	4.04558	4.57664	6.48887	5.79903	66.8405	81.768
WBGene00046075	Y73B6BL.50	21ur-4616	0.177438	0.0640089	0.228481	0.1066	1.42018	3.57189
WBGene00046076	Y51H4A.68	21ur-5404	1.49048	2.8484	3.61001	3.53912	21.3211	59.3602
WBGene00046077	C11D2.13	21ur-5213	0.283901	0.416058	0.594051	0.2132	5.27494	9.35373
WBGene00046078	C31H1.10	21ur-299	1.52597	1.79225	3.79279	4.51983	15.5297	43.8906
WBGene00046079	Y57G11C.92	21ur-1001	6.67166	6.91296	15.7652	15.4357	84.8048	187.948
WBGene00046080	R05A10.15	21ur-1426	0.0177438	0.0800111	0.0685444	0.0426399	0.295101	1.00218
WBGene00046081	Y73F8A.84	21ur-4624	34.6004	34.5008	31.0735	38.9729	768.002	695.002
WBGene00046082	Y41E3.39	21ur-912	0.496826	0.736102	0.594051	0.596959	5.53315	4.83105
WBGene00046083	LLC1.8	21ur-2734	0	0.128018	0.0456963	0	0.184438	0.822306
WBGene00046084	C06E7.12	21ur-1042	1.77438	2.20831	3.56431	4.43455	19.366	54.2722
WBGene00046085	H25K10.12	21ur-23	2.51962	3.55249	9.41343	10.2762	54.4462	147.552
WBGene00046087	Y51H4A.69	21ur-734	0.709751	1.02414	2.28481	1.9188	15.0871	35.8217
WBGene00046088	Y105C5A.89	21ur-409	14.0176	12.6418	8.40811	11.2143	143.198	170.217
WBGene00046089	Y40H7A.37	21ur-2171	89.5351	109.231	92.7634	104.255	1123.27	1159.76
WBGene00046090	Y73F8A.85	21ur-5053	5.85545	5.24873	4.15836	5.11679	121.545	103.816
WBGene00046091	Y73F8A.86	21ur-1566	6.51197	5.95283	9.09356	7.65387	82.5546	98.7024
WBGene00046092	Y116A8C.63	21ur-41	0.106463	0.0320044	0.0456963	0	0.184438	0.154182
WBGene00046093	Y73F8A.87	21ur-2297	2.87449	3.32846	6.0776	8.25083	58.0059	113.35
WBGene00046094	C31H1.11	21ur-265	0.816214	0.448062	1.14241	0.810159	12.4312	24.3608
WBGene00046095	Y105C5B.82	21ur-2391	46.9855	54.2155	42.7717	46.5202	638.268	546.73
WBGene00046096	Y57G11C.93	21ur-1686	2.12925	2.11229	3.15304	2.3452	42.7159	46.4089
WBGene00046097	B0273.13	21ur-971	0	0	0.0913925	0	0	0.154182
WBGene00046098	T23G4.12	21ur-4091	0.958164	0.928129	2.14772	1.40712	12.7263	25.2859
WBGene00046099	Y45F10D.23	21ur-2017	4.294	4.2886	9.32204	7.80311	34.3424	76.68
WBGene00046100	B0513.14	21ur-2779	16.2888	16.8023	9.779	15.9047	179.127	118.669
WBGene00046101	Y57G11B.22	21ur-146	0.709751	0.416058	0.868229	1.2792	4.97984	11.0497
WBGene00046103	VY10G11R.7	21ur-3464	0.0354876	0.128018	0.274178	0.25584	2.13949	6.73263
WBGene00046104	F44E8.5	21ur-4454	0.212925	0.0320044	0.0456963	0.2132	1.69683	2.05576
WBGene00046105	Y105C5A.90	21ur-191	0.745239	0.528073	0.456963	0.17056	13.0951	8.22306
WBGene00046106	Y116A8A.20	21ur-480	0.532314	0.192027	0.959622	0.767519	4.83229	12.0776
WBGene00046107	LLC1.9	21ur-400	1.91633	1.95227	2.23912	2.17464	37.0721	29.2432
WBGene00046108	F52B11.10	21ur-4846	0.532314	0.352049	1.2338	0.767519	4.46341	9.76488
WBGene00046109	B0350.6	21ur-2935	93.7227	109.999	103.548	129.498	1286.35	1366.11
WBGene00046110	Y105C5A.91	21ur-1289	0	0	0	0	0	0.0256971
WBGene00046111	Y73F8A.88	21ur-4116	1.7034	1.98428	2.23912	1.44976	27.7395	37.3635
WBGene00046112	H32C10.5	21ur-2751	0.674264	0.320044	0.639748	0.980719	9.77524	10.1246
WBGene00046113	F55B11.12	21ur-1190	0.319388	0.640089	0.411266	0.469039	0.368877	0.822306
WBGene00046114	F02H6.12	21ur-2298	1.91633	2.56036	3.83849	3.07008	40.7978	77.0398
WBGene00046115	Y73F8A.89	21ur-2939	0.0354876	0.0960133	0.182785	0.0426399	1.40173	1.64461
WBGene00046116	Y51H4A.70	21ur-2746	3.90363	4.2886	4.8895	6.26807	69.0906	93.5373
WBGene00046117	F55B11.13	21ur-2479	2.51962	2.08029	2.01064	1.96144	47.0318	35.9759
WBGene00046118	Y105C5B.84	21ur-3327	1.91633	1.88826	2.37621	1.7056	35.5966	37.1579
WBGene00046119	Y57G11C.94	21ur-2409	2.80352	3.10443	4.66102	4.26399	37.6623	72.2087
WBGene00046120	Y105C5B.85	21ur-3797	0	0.0320044	0	0.0852799	0.442652	0.770912
WBGene00046121	Y105C5B.86	21ur-3554	15.65	15.8422	32.5357	38.7171	184.66	356.418
WBGene00046123	Y37A1B.37	21ur-4521	0.709751	0.352049	1.09671	0.426399	5.82825	11.9234
WBGene00046124	Y51H4A.71	21ur-2672	1.80987	2.1443	1.96494	1.32184	22.7597	16.0864
WBGene00046125	Y51H4A.72	21ur-1236	0.425851	0.320044	0.274178	0.2132	3.79943	4.06013
WBGene00046126	Y51H4A.73	21ur-2837	0.106463	0.208029	0.228481	0.17056	1.82594	1.46473
WBGene00046127	Y41E3.40	21ur-3884	0.106463	0.0960133	0.137089	0.0426399	0.885304	1.7474
WBGene00046128	Y57G11C.95	21ur-305	0.0354876	0.128018	0.0913925	0.0426399	0.184438	0.976488
WBGene00046129	Y57G11C.96	21ur-4457	1.7034	2.04828	6.169	6.90767	24.1614	90.1453
WBGene00046130	Y105C5A.92	21ur-3376	0.745239	0.352049	0.868229	0.938079	12.136	12.8485
WBGene00046131	B0513.15	21ur-2193	8.76543	11.3936	9.41343	8.95439	122.947	98.6767
WBGene00046132	H12I19.15	21ur-4375	11.4625	8.96124	10.236	10.9158	143.198	94.411
WBGene00046133	C27H2.9	21ur-2638	3.22937	4.19258	3.7014	3.15536	62.3771	52.422
WBGene00046134	Y57G11C.97	21ur-3999	0.266157	0.256036	0.411266	0.12792	2.6928	2.18425
WBGene00046135	Y51H4A.74	21ur-1264	16.0404	16.1942	16.3593	16.5869	237.372	217.294
WBGene00046136	Y116A8A.21	21ur-888	8.30409	7.08898	8.47666	6.20411	100.759	89.2202
WBGene00046137	Y105C5A.93	21ur-1033	0.177438	0.0320044	0.0913925	0.12792	0.405765	0.308365
WBGene00046138	H08M01.10	21ur-2220	0.319388	0.672093	0.502659	0.469039	12.0254	15.4696
WBGene00046139	C31H1.12	21ur-86	0	0	0	0	0.110663	0.102788
WBGene00046140	C27H2.10	21ur-3206	6.49423	6.84895	12.2009	14.4123	50.8681	125.813
WBGene00046141	R05A10.16	21ur-487	0	0.0640089	0.0456963	0	0.221326	0.308365
WBGene00046142	Y65A5A.6	21ur-983	0.283901	0.192027	1.00532	0.34112	6.45535	18.0393
WBGene00046143	B0350.7	21ur-4973	0	0	0	0.0426399	0	0.462547
WBGene00046144	Y105C5A.94	21ur-3756	3.19388	3.84053	6.53457	5.03151	42.7159	56.4307
WBGene00046145	C52D10.19	21ur-3658	0	0.0640089	0	0	0.110663	0.359759
WBGene00046146	Y105C5B.87	21ur-3158	6.63618	6.17686	5.48355	5.92695	153.305	127.406
WBGene00046148	C31H1.13	21ur-2402	0.0354876	0.0640089	0.0456963	0.0426399	1.65995	1.54182
WBGene00046149	Y41E3.41	21ur-225	70.7977	83.5316	75.0333	92.486	1095.79	931.981
WBGene00046150	F52B11.11	21ur-4885	0	0	0	0.0426399	0.442652	1.02788
WBGene00046151	Y105C5B.88	21ur-2319	0.0354876	0.0320044	0.228481	0.0852799	0.331989	0.8737
WBGene00046152	Y41E3.42	21ur-4143	0	0.0320044	0.137089	0	0.110663	0.359759
WBGene00046153	Y57G11C.98	21ur-4749	2.75029	3.50449	7.95115	6.97163	36.2053	111.397
WBGene00046154	Y73F8A.90	21ur-4599	4.87954	4.49662	6.67166	4.77567	122.744	102.711
WBGene00046155	Y41E3.43	21ur-5377	6.67166	3.04042	7.44849	6.39599	200.78	162.868
WBGene00046156	VY10G11R.8	21ur-1546	0.0354876	0	0	0	0.0737754	0.256971
WBGene00046157	C31H1.14	21ur-2076	0.0709751	0	0.137089	0.0852799	0.774641	0.976488
WBGene00046158	C35D6.21	21ur-1153	0.0709751	0.320044	0.319874	0.12792	2.58214	2.05576
WBGene00046159	Y73F8A.91	21ur-5181	0.106463	0	0.0913925	0.0426399	0.221326	0.411153
WBGene00046160	Y105C5A.95	21ur-1718	5.7135	5.37675	9.04786	9.55135	39.9309	54.5548
WBGene00046161	H32C10.6	21ur-816	0.177438	0.224031	0.594051	1.066	1.29107	4.52268
WBGene00046162	Y105C5A.96	21ur-1402	7.27495	8.86523	7.58558	7.86707	161.808	156.803
WBGene00046163	Y73F8A.92	21ur-361	21.0619	19.8428	23.5107	21.4053	290.122	286.522
WBGene00046164	Y40H7A.39	21ur-5001	1.27755	1.32818	3.03119	2.60814	20.1776	57.4843
WBGene00046165	Y51H4A.75	21ur-410	0.14195	0.0320044	0.228481	0.0852799	1.62306	3.23783
WBGene00046166	Y51H4A.76	21ur-2455	0.993652	1.08815	0.822533	0.34112	13.3165	16.9087
WBGene00046168	Y57G11C.99	21ur-2603	1.4195	1.4722	1.09671	0.682239	19.6242	16.3947
WBGene00046169	Y73F8A.93	21ur-4763	1.72115	1.58422	0.799685	0.703559	24.7148	13.3368
WBGene00046170	C11D2.14	21ur-1512	0.14195	0.192027	0.182785	0.0852799	1.29107	2.77528
WBGene00046171	Y116A8A.22	21ur-51	3.12291	3.36047	2.51329	2.68632	64.701	52.7303
WBGene00046172	T06A10.15	21ur-1279	0.177438	0.0960133	0.182785	0.12792	2.36081	2.77528
WBGene00046173	Y105C5B.89	21ur-3233	0.372619	0.336047	0.274178	0.23452	4.55563	6.83542
WBGene00046174	Y37A1B.38	21ur-653	0.603289	0.448062	0.274178	0.25584	3.98387	3.95735
WBGene00046175	Y37A1B.39	21ur-745	0.106463	0.0960133	0.0913925	0.12792	0.995968	1.33625
WBGene00046176	Y67A10B.1	21ur-3971	0.851702	0.768107	2.87886	2.72896	19.8456	43.9934
WBGene00046177	Y116A8C.64	21ur-2344	2.59059	1.4402	3.01595	2.68632	11.3614	24.8747
WBGene00046178	T27E7.15	21ur-1872	0.887189	0.736102	0.319874	0.724879	6.27091	5.1908
WBGene00046179	Y73F8A.94	21ur-663	0.0354876	0.0800111	0.137089	0.19188	0.737754	2.38983
WBGene00046180	Y105C5B.90	21ur-498	0.106463	0	0	0.0852799	1.62306	2.15855
WBGene00046181	Y51H4A.78	21ur-1650	0.248413	0.672093	0.594051	0.596959	7.74641	7.40075
WBGene00046182	Y57G11C.100	21ur-3294	0.674264	0.992138	0.959622	0.852799	10.1072	13.9278
WBGene00046183	Y57G11C.101	21ur-4540	1.31304	1.50421	1.37089	1.62032	18.9234	22.3564
WBGene00046184	Y67A10A.32	21ur-491	0	0	0	0	0.0737754	0.0513941
WBGene00046185	Y73F8A.95	21ur-546	0	0	0	0.0426399	0.0368877	0.154182
WBGene00046186	Y64G10A.33	21ur-1420	19.3585	16.4183	18.21	19.5291	810.736	669.819
WBGene00046187	C47A4.18	21ur-4	0.177438	0.192027	0.182785	0.17056	2.74813	2.26134
WBGene00046188	Y116A8B.7	21ur-2647	0.51457	0.768107	2.83317	2.132	7.00866	24.4893
WBGene00046189	H16O14.5	21ur-2354	0.212925	0.320044	0.228481	0.0852799	1.73372	4.21432
WBGene00046190	Y105C5A.97	21ur-3976	0.674264	0.480067	0.594051	0.426399	8.00463	9.14815
WBGene00046191	Y37A1B.40	21ur-3788	35.3279	33.0926	34.9576	39.3354	468.787	420.609
WBGene00046192	H04M03.18	21ur-3682	0	0	0	0	0.0368877	0.0513941
WBGene00046193	F38C2.12	21ur-3287	0.532314	0.736102	1.09671	1.36448	3.35678	10.6386
WBGene00046194	Y105C5A.98	21ur-2435	29.4902	33.8287	35.4146	42.2562	430.553	526.635
WBGene00046195	Y105C5A.99	21ur-3526	7.06203	7.26501	16.6334	16.6296	109.188	280.355
WBGene00046196	C47A4.19	21ur-1266	0.0354876	0.0320044	0.137089	0.0852799	2.06571	3.08365
WBGene00046197	Y4C6A.7	21ur-1841	0.0354876	0.0640089	0.228481	0.17056	0.774641	2.87807
WBGene00046198	C52D10.20	21ur-1812	2.44864	3.52049	2.87886	2.43048	45.8145	41.3209
WBGene00046199	Y116A8C.65	21ur-3654	0.745239	0.800111	2.05633	2.08936	8.88993	23.076
WBGene00046200	C35D6.22	21ur-2225	1.20658	1.28018	4.8438	3.36856	14.9026	46.82
WBGene00046201	Y67A10A.33	21ur-5313	0.14195	0.0640089	0.228481	0.0852799	3.09857	3.4948
WBGene00046202	Y57G11B.23	21ur-4236	4.36497	4.92868	4.8438	3.75232	97.4204	82.8473
WBGene00046203	Y73F8A.96	21ur-1177	0.496826	0.86412	1.91924	1.79088	8.63172	18.3477
WBGene00046204	H25K10.13	21ur-1120	2.30669	2.24031	2.37621	2.47312	61.2704	84.0808
WBGene00046205	Y116A8C.66	21ur-5165	0.425851	0.28804	0.502659	0.426399	5.49627	9.6107
WBGene00046206	Y105C5B.91	21ur-2890	0.0709751	0.0640089	0.868229	0.17056	3.87321	10.69
WBGene00046207	Y41E3.44	21ur-3238	1.17109	1.21617	1.91924	2.5584	13.7591	40.6527
WBGene00046208	Y57G11C.102	21ur-1304	0.0177438	0.0640089	0.0228481	0.0426399	0.202882	0.334062
WBGene00046209	Y64G10A.34	21ur-333	8.09117	9.60133	9.18495	9.89247	128.627	173.712
WBGene00046210	C27H2.11	21ur-5266	0.0354876	0.192027	0.0913925	0.0852799	2.02882	1.49043
WBGene00046211	Y116A8C.67	21ur-3035	3.58424	5.18472	7.63128	8.86911	57.0099	107.105
WBGene00046212	K08B4.8	21ur-2987	0.0354876	0.0320044	0.0456963	0.0426399	0	0.513941
WBGene00046213	C02B10.10	21ur-4622	1.33078	0.896124	1.64507	0.980719	15.124	20.4549
WBGene00046214	Y116A8C.68	21ur-3184	71.5784	67.2733	59.725	42.9384	855.278	714.738
WBGene00046215	Y57G11C.103	21ur-377	0.532314	0.512071	0.274178	0.596959	6.23402	5.75614
WBGene00046216	F52B11.12	21ur-3528	0.816214	0.640089	2.74178	2.43048	21.2473	72.5171
WBGene00046217	Y116A8C.69	21ur-3408	0	0	0.0913925	0	0.258214	0.719517
WBGene00046218	Y73F8A.97	21ur-2688	1.84535	2.65637	4.38684	3.00612	31.4652	52.8331
WBGene00046219	Y43D4A.14	21ur-38	22.1797	22.6271	17.456	18.5057	406.576	378.363
WBGene00046220	F44E8.6	21ur-3131	0.248413	0.0320044	0.319874	0.12792	1.40173	2.56971
WBGene00046221	Y105C5A.100	21ur-3061	0	0	0	0	0.516428	0.8737
WBGene00046222	Y57G11C.104	21ur-5453	8.02019	8.70521	6.39748	7.88839	67.6889	44.4045
WBGene00046223	Y105C5A.101	21ur-5217	0	0.0320044	0.228481	0.0852799	0.627091	2.36413
WBGene00046224	Y40H7A.40	21ur-4164	0.922677	1.31218	2.19342	1.32184	17.5217	28.2154
WBGene00046225	C27H2.12	21ur-2035	0	0.0640089	0.0456963	0.0426399	0.737754	0.8737
WBGene00046226	Y105C5B.92	21ur-3271	7.09751	7.58505	5.30077	4.60511	75.5829	62.5466
WBGene00046227	C27H2.13	21ur-1936	0.14195	0.0960133	0.228481	0.17056	0.737754	2.67249
WBGene00046228	Y105C5B.93	21ur-692	37.8297	45.4143	39.3902	37.6511	543.614	477.246
WBGene00046230	Y105C5B.94	21ur-1835	0.106463	0.128018	0.0913925	0	0.995968	1.38764
WBGene00046231	Y64G10A.35	21ur-102	11.1076	10.0494	16.2679	12.6641	195.652	173.25
WBGene00046232	Y57G11A.12	21ur-1053	1.24206	1.31218	2.65038	3.32592	12.3943	30.2197
WBGene00046233	Y41E3.45	21ur-4845	8.02019	10.4975	14.897	15.0093	80.3783	145.599
WBGene00046234	Y105C5A.102	21ur-2303	0.354876	0.320044	0.319874	0.25584	0.0368877	0.411153
WBGene00046235	Y73F8A.98	21ur-3441	0.0354876	0.208029	0.205633	0.27716	1.82594	3.72607
WBGene00046236	Y116A8A.23	21ur-4426	34.6359	42.1819	24.7217	28.3129	556.967	421.946
WBGene00046237	Y57G11A.13	21ur-1968	0.709751	0.672093	0.776837	0.639599	5.97581	10.8955
WBGene00046238	Y73F8A.99	21ur-5086	30.3064	39.8455	34.0437	34.9221	509.64	476.218
WBGene00046239	Y7A9A.4	21ur-881	0.0354876	0.0160022	0	0.02132	0.0368877	0.179879
WBGene00046240	Y41E3.46	21ur-4792	23.1379	24.6754	29.9311	32.5769	339.477	395.889
WBGene00046242	Y73F8A.100	21ur-4291	3.05193	3.23245	3.42722	4.09343	33.4202	47.5395
WBGene00046243	Y105C5B.96	21ur-4581	0.0354876	0	0.0456963	0	0.553315	0.770912
WBGene00046244	F02H6.13	21ur-4326	1.59694	2.01628	3.38152	2.68632	26.264	51.5483
WBGene00046245	ZK616.14	21ur-4965	0.0709751	0.0320044	0.137089	0.12792	0.995968	2.41552
WBGene00046246	Y57G11C.105	21ur-4605	3.54876	4.3526	5.62064	4.43455	76.542	105.512
WBGene00046247	C26C9.5	21ur-572	1.02914	1.56822	2.01064	0.724879	13.6853	20.1979
WBGene00046248	Y116A8C.70	21ur-197	19.0923	27.4598	19.2838	18.8895	393.333	289.76
WBGene00046249	F55B11.14	21ur-1283	0.319388	0.0960133	1.09671	0.511679	3.79943	7.29796
WBGene00046250	C11D2.15	21ur-2119	0.319388	0.192027	0.548355	0.34112	5.97581	9.71349
WBGene00046251	Y67A10A.34	21ur-579	2.59059	1.56822	2.33051	2.9848	37.4779	37.0038
WBGene00046252	W03F8.16	21ur-390	0.14195	0.0960133	0.274178	0.34112	1.32796	2.87807
WBGene00046253	Y41E3.47	21ur-5384	8.90738	10.8815	12.3837	10.8732	190.451	171.091
WBGene00046254	Y105C5B.97	21ur-1273	2.2712	2.1443	2.19342	1.57768	45.3719	55.4542
WBGene00046255	Y41E3.48	21ur-1038	0.958164	1.10415	2.4676	2.51576	17.411	31.1191
WBGene00046256	Y73F8A.101	21ur-3196	3.44229	3.87254	9.779	7.63255	51.8272	145.291
WBGene00046257	C11D2.16	21ur-4577	0.106463	0.192027	0.228481	0.34112	4.2052	5.65335
WBGene00046258	Y40H7A.42	21ur-654	0.106463	0.28804	0.182785	0.12792	3.98387	5.80753
WBGene00046259	Y57G11C.106	21ur-4511	7.38141	7.10499	6.44317	3.79496	117.45	94.0512
WBGene00046260	Y105C5A.103	21ur-2695	0.212925	0.224031	0.228481	0.2132	1.32796	3.18643
WBGene00046261	C39H7.15	21ur-4114	0.0354876	0.128018	0.0913925	0.12792	1.10663	4.3685
WBGene00046262	C11D2.17	21ur-21	0	0	0.137089	0.0852799	0.295101	0.976488
WBGene00046263	Y105C5B.98	21ur-3635	0.0354876	0	0	0	0.295101	0.0513941
WBGene00046264	Y67A10A.35	21ur-1258	11.6754	11.5216	31.7589	38.7597	169.241	350.508
WBGene00046265	Y7A9D.8	21ur-2903	52.3442	59.3682	48.2553	52.2339	992.943	855.866
WBGene00046267	H08M21.1	21ur-297	0.425851	0.608084	1.09671	0.895439	8.33662	11.9748
WBGene00046268	Y57G11C.107	21ur-416	0	0	0	0.0852799	1.14352	1.69601
WBGene00046269	Y57G11A.14	21ur-4638	6.99105	6.33688	6.99153	8.99703	111.364	103.816
WBGene00046270	C02B10.11	21ur-2058	0.14195	0.0640089	0.685444	0.25584	3.35678	7.76051
WBGene00046271	Y40H7A.43	21ur-1762	335.038	271.142	274.726	257.503	3356.34	2640.37
WBGene00046272	Y4C6B.9	21ur-4915	0.603289	0.384053	0.959622	0.980719	6.34468	17.8851
WBGene00046273	Y57G11A.15	21ur-4134	4.32948	5.47276	3.7014	4.86095	167.101	125.967
WBGene00046274	H25K10.14	21ur-597	0.212925	0.384053	0.205633	0.29848	3.283	5.55056
WBGene00046275	C08F11.22	21ur-1241	1.10011	1.95227	2.4219	2.08936	16.5995	21.6369
WBGene00046276	Y51H4A.79	21ur-3809	7.06203	7.07298	7.49419	7.07823	75.2878	84.2863
WBGene00046277	Y57G11B.24	21ur-2131	12.811	13.5059	13.2062	14.924	229.7	183.683
WBGene00046278	Y105C5B.99	21ur-610	5.85545	6.17686	15.2169	14.924	76.8002	126.378
WBGene00046279	Y105C5B.100	21ur-2442	0.390363	0.704098	1.78215	1.2792	10.513	27.8042
WBGene00046280	C52D10.21	21ur-3189	1.20658	1.69624	2.65038	2.81424	13.298	26.6992
WBGene00046281	Y105C5B.101	21ur-606	0.14195	0.160022	0.456963	0.25584	3.50433	4.83105
WBGene00046282	Y116A8C.71	21ur-1640	0.177438	0.160022	0.137089	0.17056	0.995968	1.43903
WBGene00046283	Y105C5A.105	21ur-499	0.354876	0.224031	0.36557	0.34112	7.74641	10.7414
WBGene00046284	T27E7.16	21ur-5242	0.0709751	0.352049	0.228481	0.29848	2.32392	3.59759
WBGene00046285	Y116A8A.24	21ur-311	0.177438	0.480067	0.776837	0.29848	6.08647	9.5593
WBGene00046286	Y67A10A.36	21ur-5233	7.77178	6.91296	6.35178	6.69447	145.116	121.444
WBGene00046287	Y64G10A.36	21ur-4694	0.993652	1.60022	3.42722	3.36856	26.3378	72.2601
WBGene00046288	Y51H4A.80	21ur-2915	0.0709751	0.0320044	0.0913925	0.0852799	0.627091	2.26134
WBGene00046289	ZK550.10	21ur-5066	0.0709751	0.0320044	0.0913925	0.0426399	0	0.0513941
WBGene00046290	Y105C5A.106	21ur-5038	0.887189	0.960133	2.05633	1.40712	7.7833	22.4078
WBGene00046291	F56F12.3	21ur-337	0.14195	0.192027	0.776837	0.29848	1.54928	7.29796
WBGene00046292	Y105C5B.102	21ur-1079	11.427	9.98539	10.236	9.21023	246.299	214.211
WBGene00046293	Y116A8A.25	21ur-1702	6.42325	3.96855	13.389	12.8773	68.4635	150.79
WBGene00046294	K02B2.7	21ur-2380	0.0709751	0.0960133	0.0456963	0.12792	2.06571	4.41989
WBGene00046295	Y73F8A.102	21ur-1206	67.2844	86.252	69.4583	69.759	988.258	865.836
WBGene00046296	Y105C5B.103	21ur-2530	0.14195	0.352049	0.228481	0.426399	10.7343	9.35373
WBGene00046297	Y64G10A.37	21ur-1234	0.603289	0.800111	0.548355	0.469039	9.66457	6.88681
WBGene00046298	Y57G11C.108	21ur-2468	0.638776	0.672093	0.639748	0.469039	6.45535	7.34936
WBGene00046299	Y105C5A.107	21ur-1867	0.106463	0.160022	0	0.0852799	1.06974	2.31273
WBGene00046300	Y57G11C.109	21ur-554	80.8229	75.2584	83.8755	93.9998	1094.27	843.3
WBGene00046301	Y105C5A.108	21ur-4813	0.532314	0.512071	0.913925	0.596959	3.46744	6.57844
WBGene00046302	Y40H7A.44	21ur-2374	2.2712	2.36833	1.91924	1.53504	47.9909	50.0579
WBGene00046303	Y105C5A.109	21ur-4759	1.24206	0.832116	0.776837	0.767519	18.5545	16.3947
WBGene00046304	C08F11.23	21ur-5112	0.851702	0.86412	2.92456	2.68632	14.792	29.5002
WBGene00046305	Y105C5B.104	21ur-3997	0.0354876	0.0960133	0.137089	0.0852799	0.553315	3.08365
WBGene00046306	Y51H4A.81	21ur-1913	0.0177438	0	0	0	0.0553315	0.0513941
WBGene00046307	Y105C5B.105	21ur-648	43.6142	50.663	39.7101	39.9536	840.394	744.187
WBGene00046308	Y73F8A.103	21ur-362	0.106463	0.0640089	0.228481	0.29848	0.700866	4.21432
WBGene00046309	Y105C5B.106	21ur-2727	0.14195	0.0640089	0.228481	0.34112	1.43862	4.72826
WBGene00046310	Y37A1B.41	21ur-4644	1.63243	1.53621	2.33051	2.51576	30.3217	41.0639
WBGene00046312	F38C2.13	21ur-2870	79.989	76.0426	80.3797	82.1245	1120.57	1184.53
WBGene00046313	C10G6.4	21ur-3912	0.461338	0.416058	1.00532	0.895439	4.75851	13.1569
WBGene00046314	F38C2.14	21ur-5435	2.20023	1.53621	6.44317	6.39599	63.6313	149.608
WBGene00046315	Y41E3.49	21ur-4869	6.70715	6.30488	10.5558	10.4894	103.064	133.368
WBGene00046316	H08M01.11	21ur-5262	5.67801	6.68893	7.3571	7.93103	81.1529	81.4597
WBGene00046317	Y105C5A.110	21ur-3509	13.4143	13.2178	16.405	17.2265	320.849	298.137
WBGene00046318	C02B10.12	21ur-4870	0.0354876	0.0480067	0.0456963	0.0639599	0.71931	0.719517
WBGene00046319	Y17G9A.8	21ur-193	0.106463	0.0320044	0.228481	0.2132	0.885304	4.21432
WBGene00046320	Y57G11C.110	21ur-2840	0	0	0	0.0852799	0	0.205576
WBGene00046322	H25K10.15	21ur-3919	1.88084	2.24031	1.41658	1.66296	33.6785	20.4035
WBGene00046323	Y116A8C.72	21ur-3143	1.06463	0.768107	0.639748	0.810159	20.1407	13.4653
WBGene00046324	Y40H7A.45	21ur-2168	0.372619	0.304042	0.274178	0.17056	15.2531	12.0262
WBGene00046325	Y105C5A.111	21ur-2449	0	0.0640089	0	0	0.0368877	0.205576
WBGene00046326	Y40H7A.46	21ur-585	11.498	8.35316	19.9693	17.8448	188.865	296.03
WBGene00046327	B0273.14	21ur-67	0	0.0320044	0.0456963	0.0426399	0.184438	0.976488
WBGene00046328	M199.15	21ur-456	22.6411	28.804	27.4635	36.0734	337.412	346.242
WBGene00046329	Y41E3.50	21ur-2278	0.532314	0.352049	1.32519	1.32184	6.56601	14.7501
WBGene00046330	Y105C5A.112	21ur-4031	0.0709751	0.0960133	0.137089	0.0852799	0.627091	1.28485
WBGene00046331	Y73F8A.104	21ur-4971	1.45499	1.71224	3.99842	3.4112	20.6018	40.884
WBGene00046332	M199.16	21ur-3261	0.230669	0.14402	0.205633	0.14924	1.53084	0.976488
WBGene00046333	Y51H4A.83	21ur-4319	27.1835	22.7232	26.0469	32.3211	440.808	375.537
WBGene00046334	Y43D4A.15	21ur-4629	0.390363	0.128018	0.639748	0.38376	2.13949	3.80316
WBGene00046335	Y105C5B.107	21ur-2814	85.596	67.4974	85.6805	80.6748	1250.97	1049.88
WBGene00046336	H32C10.8	21ur-1248	49.3987	61.3205	76.4956	88.4779	855.684	824.413
WBGene00046337	C06E7.13	21ur-2162	0.283901	0.448062	1.2795	1.15128	4.16831	14.4417
WBGene00046338	T23G4.13	21ur-5002	0.0354876	0.0320044	0.0456963	0.0852799	0	0.0513941
WBGene00046339	Y67A10A.37	21ur-3454	4.8618	3.95255	3.76994	3.0914	41.4986	32.9179
WBGene00046340	Y73F8A.105	21ur-5029	2.2712	1.95227	6.67166	6.56655	16.7101	53.604
WBGene00046341	Y51H4A.84	21ur-1154	24.309	19.9708	23.625	34.6663	483.819	408.943
WBGene00046343	Y41E3.51	21ur-2955	0.106463	0.0960133	0.274178	0.2132	2.80346	5.49917
WBGene00046344	Y105C5A.113	21ur-4309	0.0354876	0.0320044	0.0913925	0.02132	0.221326	0.334062
WBGene00046345	Y105C5A.114	21ur-3647	2.02279	1.85626	2.05633	1.9188	85.063	67.9944
WBGene00046346	Y37A1B.42	21ur-4399	0.425851	0.480067	1.2338	1.62032	16.5626	25.2345
WBGene00046347	Y105C5B.108	21ur-1187	0.638776	0.672093	0.319874	0.25584	11.509	9.50791
WBGene00046349	R05A10.17	21ur-1886	1.59694	1.79225	1.2795	1.36448	37.3303	35.4105
WBGene00046350	T23G4.14	21ur-3314	0.14195	0.160022	0.411266	0.12792	0.590203	2.00437
WBGene00046351	Y73F8A.106	21ur-3150	0.177438	0.0640089	0	0.12792	4.5003	3.28922
WBGene00046352	F44E8.7	21ur-3433	0.425851	0.512071	1.41658	1.44976	5.20116	17.3712
WBGene00046353	H12I19.16	21ur-2960	0.177438	0.0640089	0.639748	0.469039	1.5124	5.44777
WBGene00046354	Y57G11C.111	21ur-4268	0	0.0320044	0	0.0852799	0.627091	0.462547
WBGene00046355	C31H1.15	21ur-4549	0.390363	0.28804	0.868229	0.682239	2.95101	7.91469
WBGene00046356	Y67A10A.38	21ur-4831	7.47013	9.84137	7.69982	8.80515	93.3812	99.6275
WBGene00046357	Y73F8A.107	21ur-2820	0.283901	0.752104	1.37089	1.19392	8.3735	20.8146
WBGene00046358	Y57G11B.25	21ur-4185	16.0404	17.6024	13.0691	15.1372	232.097	195.246
WBGene00046359	Y9C9A.21	21ur-1750	0	0	0.0456963	0.0852799	0	0.0513941
WBGene00046360	Y57G11B.26	21ur-4712	2.20023	2.04828	1.87355	1.7056	31.9078	30.7851
WBGene00046361	Y57G11A.16	21ur-5450	143.37	129.65	140.013	179.344	1524.9	1999.28
WBGene00046362	Y57G11A.17	21ur-3114	8.02019	9.88937	6.03191	7.80311	146.813	114.249
WBGene00046364	F38C2.15	21ur-4924	0.0354876	0.0320044	0	0	0.221326	0.513941
WBGene00046365	Y43D4A.16	21ur-532	0.248413	0.352049	0.913925	0.469039	3.57811	14.082
WBGene00046366	Y105C5B.109	21ur-673	1.66792	2.20831	2.10203	3.32592	30.4692	32.4297
WBGene00046368	Y64G10A.38	21ur-920	7.16849	9.08926	7.3571	7.54727	112.913	90.0939
WBGene00046369	Y41E3.52	21ur-4717	0.0354876	0.128018	0	0.12792	0.47954	0.719517
WBGene00046370	Y57G11C.112	21ur-3175	0.14195	0.160022	0.182785	0.469039	9.73835	8.27445
WBGene00046371	Y105C5B.110	21ur-1570	4.64887	6.27287	6.39748	5.62847	80.3783	102.788
WBGene00046372	Y73F8A.109	21ur-4897	0	0	0	0	0	0.154182
WBGene00046374	Y41E3.53	21ur-4539	14.6919	15.9702	15.2169	13.2184	287.318	246.64
WBGene00046375	Y105C5B.112	21ur-3397	0	0.0640089	0.0456963	0	0.442652	1.43903
WBGene00046376	C52D10.22	21ur-81	0	0	0	0	0.811529	1.28485
WBGene00046377	Y43D4A.17	21ur-3921	0	0.0480067	0.0456963	0.0426399	0.184438	0.102788
WBGene00046378	Y17G9A.9	21ur-1103	0	0.128018	0.0456963	0.12792	0.47954	1.23346
WBGene00046379	Y67A10A.39	21ur-147	17.3534	23.8433	18.0043	20.2113	304.323	207.17
WBGene00046380	Y7A9C.14	21ur-3107	1.20658	0.768107	0.594051	0.469039	9.73835	13.2597
WBGene00046381	Y51H4A.87	21ur-4508	91.3095	142.996	115.246	130.009	1055.39	1203.08
WBGene00046382	LLC1.10	21ur-5258	0	0.128018	0.182785	0	0.405765	1.23346
WBGene00046383	Y64G10A.39	21ur-3174	0	0	0	0	0	0.102788
WBGene00046384	Y105C5A.115	21ur-4931	7.20398	8.09712	5.98621	5.96959	134.013	103.662
WBGene00046385	Y57G11C.113	21ur-5441	0	0	0.0913925	0.0852799	0.737754	1.79879
WBGene00046386	Y73F8A.110	21ur-1119	0.0709751	0.0640089	0.0913925	0.0426399	2.36081	2.51831
WBGene00046387	Y105C5A.116	21ur-350	0.638776	0.928129	1.05101	0.511679	4.27897	5.08802
WBGene00046388	Y40H7A.48	21ur-5106	2.89224	2.99242	5.07229	4.94623	34.2871	87.704
WBGene00046389	Y73F8A.111	21ur-492	25.7285	17.4104	17.8444	24.2621	374.502	266.196
WBGene00046390	Y64G10A.40	21ur-1602	0.674264	0.832116	2.10203	0.682239	10.9556	21.4313
WBGene00046391	Y51H4A.88	21ur-2720	0.922677	1.4402	1.2338	0.639599	15.751	13.6194
WBGene00046392	Y57G11C.114	21ur-2453	0	0	0.0456963	0	0.221326	0.308365
WBGene00046393	Y51H4A.89	21ur-5287	0	0	0.182785	0.0426399	0.258214	1.28485
WBGene00046395	C47A4.20	21ur-4681	0.567801	0.57608	0.319874	0.38376	0.368877	0.308365
WBGene00046396	Y105C5A.117	21ur-5414	0.0354876	0.192027	0.274178	0.2132	2.72969	5.91032
WBGene00046397	Y105C5B.113	21ur-1460	0	0.0320044	0.0913925	0.0852799	0.737754	1.02788
WBGene00046398	Y45F10D.24	21ur-2584	11.7819	13.3138	12.1095	12.2803	211.366	149.351
WBGene00046399	Y7A9B.1	21ur-2750	0.0709751	0	0.0913925	0.0426399	0.516428	1.02788
WBGene00046400	Y116A8C.73	21ur-769	0.177438	0.160022	0.159937	0.0852799	3.19078	4.24001
WBGene00046401	Y105C5A.118	21ur-2251	0.177438	0.224031	0.274178	0.2132	1.18041	3.28922
WBGene00046402	Y4C6A.8	21ur-954	17.8857	22.4031	23.9905	37.2673	317.271	356.726
WBGene00046404	W03F8.17	21ur-4955	0	0.128018	0.0456963	0.0426399	0.774641	0.616729
WBGene00046405	C11D2.18	21ur-1198	0.0709751	0.192027	0.411266	0.25584	3.39367	6.47566
WBGene00046406	Y67A10A.40	21ur-5338	26.7576	24.0033	29.8397	31.9373	394.772	377.181
WBGene00046408	Y73F8A.113	21ur-1525	0.0354876	0.0320044	0.137089	0.0426399	0.368877	0.976488
WBGene00046409	F13G11.12	21ur-241	21.2571	29.3161	22.2084	23.1109	315.39	260.26
WBGene00046410	T23G4.15	21ur-645	0.709751	0.57608	1.46228	1.19392	10.6237	22.9732
WBGene00046411	C26C9.6	21ur-4453	4.75533	5.28073	13.0691	14.1565	90.0428	188.873
WBGene00046412	Y41E3.54	21ur-3834	0.0354876	0.0640089	0.0913925	0	0.184438	1.07928
WBGene00046413	Y73F8A.114	21ur-4212	0.0354876	0	0.0456963	0	0.0737754	0.411153
WBGene00046414	Y105C5B.114	21ur-4330	0.106463	0.0320044	0.0456963	0.12792	2.28704	2.41552
WBGene00046415	Y105C5A.120	21ur-1906	0.887189	0.992138	1.05101	0.682239	12.1729	10.0732
WBGene00046416	C39H7.16	21ur-3796	0	0.128018	0.0913925	0.17056	0.922192	0.976488
WBGene00046417	T08B6.11	21ur-1212	0	0	0	0	0	0.0513941
WBGene00046418	Y73F8A.115	21ur-1310	0.177438	0.0960133	0.502659	0.34112	3.17234	9.5593
WBGene00046419	C35D6.23	21ur-1228	1.10011	0.736102	2.33051	1.9188	13.8329	32.0185
WBGene00046420	Y105C5A.121	21ur-403	0	0.0640089	0.0913925	0.12792	0.405765	1.85019
WBGene00046421	C55C3.11	21ur-281	0.0354876	0	0.0456963	0	0.221326	0.513941
WBGene00046422	Y57G11C.115	21ur-5358	34.3875	40.0696	31.5761	39.314	634.726	667.301
WBGene00046423	Y57G11B.27	21ur-4341	0.816214	0.512071	1.00532	1.15128	11.8778	11.1525
WBGene00046424	AC7.7	21ur-1084	0	0	0.0456963	0	0	0.0513941
WBGene00046425	H04M03.19	21ur-3843	1.20658	2.1443	2.87886	2.3452	12.8	33.0464
WBGene00046426	F55B11.15	21ur-3120	1.63243	1.63223	1.46228	1.4924	41.5355	51.4969
WBGene00046427	Y43D4A.18	21ur-5254	0.177438	0.0320044	0.274178	0	1.5124	3.59759
WBGene00046428	Y105C5B.115	21ur-2285	2.98096	2.9124	6.35178	5.96959	39.5067	73.1338
WBGene00046429	Y105C5B.116	21ur-5109	6.49423	6.01684	5.43786	5.88431	150.797	125.967
WBGene00046430	Y57G11B.28	21ur-4986	0.354876	0.512071	0.319874	0.34112	6.34468	8.78839
WBGene00046432	Y57G11C.117	21ur-2097	0	0	0.0913925	0	0.0368877	0.822306
WBGene00046433	Y73F8A.116	21ur-3008	0.0709751	0.192027	0.274178	0.12792	2.47148	2.05576
WBGene00046434	B0513.16	21ur-755	0	0.0320044	0.0913925	0.0426399	0.0368877	0.462547
WBGene00046435	C09B9.9	21ur-1626	2.59059	2.52835	4.9352	4.47719	53.524	92.9205
WBGene00046436	C02B10.13	21ur-4588	0	0	0	0	0.0737754	0.513941
WBGene00046437	C24D10.11	21ur-1146	0.354876	0.368051	1.34804	1.04468	6.898	18.1164
WBGene00046438	Y73F8A.117	21ur-2159	0	0.0640089	0.0456963	0	0.405765	0.565335
WBGene00046439	Y116A8C.74	21ur-2711	1.38402	1.37619	2.97026	2.17464	16.6363	31.9671
WBGene00046440	Y64G10A.41	21ur-1703	0.461338	0.544076	0.685444	0.639599	10.1072	12.4888
WBGene00046441	Y4C6B.10	21ur-2888	0.0354876	0.0320044	0.228481	0.12792	1.18041	5.34499
WBGene00046442	Y105C5A.122	21ur-4458	3.51327	4.06456	2.23912	2.08936	52.6387	30.7851
WBGene00046443	Y105C5B.117	21ur-2030	0.674264	0.704098	0.776837	0.852799	28.5511	27.5986
WBGene00046444	Y73F8A.118	21ur-2920	0.567801	1.02414	1.46228	1.79088	6.27091	16.9087
WBGene00046445	H12I19.17	21ur-2974	24.1493	33.5887	24.4475	30.2104	270.184	254.735
WBGene00046446	Y105C5B.118	21ur-4004	0.674264	0.352049	1.91924	1.2792	13.2427	29.3974
WBGene00046447	Y105C5B.119	21ur-701	0.0354876	0.0640089	0.0456963	0	0.258214	0.43685
WBGene00046448	Y9C9A.22	21ur-1423	0	0	0	0	0	0.154182
WBGene00046449	Y73F8A.119	21ur-4410	0.0709751	0.128018	0.182785	0.12792	0.47954	0.770912
WBGene00046450	Y7A9D.9	21ur-2410	6.17484	6.92896	16.5192	17.0347	91.463	207.093
WBGene00046451	Y105C5A.123	21ur-3016	21.8249	21.475	25.6356	16.7575	357.405	410.947
WBGene00046452	Y73F8A.120	21ur-5355	2.05828	1.53621	2.33051	2.17464	30.7643	43.428
WBGene00046453	F13G11.13	21ur-5040	0	0	0.0456963	0	0.258214	0.513941
WBGene00046454	C08F11.24	21ur-1439	3.58424	4.06456	10.8757	8.78383	29.7315	87.9867
WBGene00046455	Y105C5A.124	21ur-156	1.17109	1.60022	1.2795	1.32184	16.5257	20.7632
WBGene00046456	Y57G11C.118	21ur-234	0.638776	0.512071	0.36557	0.426399	5.20116	6.27008
WBGene00046457	H08M01.12	21ur-4951	17.7083	16.8023	15.3539	14.2417	311.553	239.497
WBGene00046458	Y105C5A.125	21ur-753	0.14195	0.256036	0.822533	0.767519	6.56601	23.7955
WBGene00046459	Y51H4A.91	21ur-5280	0.0354876	0.0320044	0.0456963	0	0.258214	0.770912
WBGene00046460	Y59E9AL.10	21ur-2847	0.0709751	0.192027	0.411266	0.511679	2.80346	8.6856
WBGene00046461	Y7A9D.10	21ur-2142	0.177438	0.320044	0.182785	0.29848	0.774641	0.256971
WBGene00046462	Y57G11A.18	21ur-4554	5.00375	3.68051	4.20406	4.13607	56.6964	61.2618
WBGene00046463	B0350.8	21ur-83	5.35862	5.0567	8.5909	9.76455	85.9483	146.473
WBGene00046464	Y105C5A.126	21ur-1768	0.14195	0.384053	1.00532	0.469039	3.283	9.66209
WBGene00046466	Y45F10D.25	21ur-158	0	0.0320044	0.0913925	0	0.258214	0.205576
WBGene00046467	T06A10.16	21ur-1494	1.45499	1.50421	1.05101	0.34112	17.9643	19.7353
WBGene00046468	Y37A1B.43	21ur-2203	0.319388	0.28804	0.685444	0.38376	4.57407	8.63421
WBGene00046470	Y41E3.55	21ur-4814	6.54746	6.68893	5.75773	5.58583	89.6555	63.5488
WBGene00046471	Y116A8C.75	21ur-115	0.532314	0.480067	0.502659	0.596959	6.93489	8.32584
WBGene00046472	Y73F8A.122	21ur-4852	51.244	40.4856	54.8812	51.6796	809.39	774.355
WBGene00046473	Y105C5B.120	21ur-2731	4.36497	4.89668	13.5261	14.7534	62.3771	128.588
WBGene00046474	Y10G11A.8	21ur-2169	0.0354876	0.0320044	0.0913925	0	0.147551	0.0513941
WBGene00046475	C46G7.12	21ur-4430	9.26226	9.92138	17.1818	15.6489	138.181	192.111
WBGene00046476	B0273.15	21ur-1163	0.0354876	0	0.182785	0.12792	0.331989	0.822306
WBGene00046477	Y73F8A.123	21ur-2396	3.86815	4.67265	3.56431	3.36856	42.5684	43.8392
WBGene00046478	AC7.8	21ur-905	0	0.0160022	0.0228481	0.0426399	0.258214	0.462547
WBGene00046479	Y105C5B.121	21ur-5125	1.52597	1.24817	4.8438	2.85688	12.3574	39.4707
WBGene00046480	Y37A1B.44	21ur-5361	3.26486	3.16844	5.02659	4.98887	88.6411	81.4597
WBGene00046481	Y116A8C.76	21ur-3075	0.0354876	0.160022	0.502659	0.2132	1.5124	4.57408
WBGene00046482	K02B2.8	21ur-97	1.84535	1.72824	4.24975	4.64775	32.0554	60.0283
WBGene00046483	Y57G11B.29	21ur-4349	5.1457	4.16058	13.4347	14.327	84.067	230.862
WBGene00046484	Y116A8C.77	21ur-3812	0.0354876	0.0320044	0.137089	0.0852799	0.590203	1.49043
WBGene00046485	Y105C5B.122	21ur-1976	0.0709751	0	0	0	0	0.102788
WBGene00046487	Y57G11C.119	21ur-4518	0.14195	0.0960133	0	0.0852799	0.368877	1.95298
WBGene00046488	Y57G11C.120	21ur-351	0	0	0.0456963	0	0.110663	0.359759
WBGene00046489	Y73F8A.124	21ur-2187	0.106463	0.416058	0.319874	0.38376	4.09453	5.91032
WBGene00046490	Y51H4A.92	21ur-4475	9.08482	10.3054	11.1042	12.1097	159.097	168.418
WBGene00046491	Y64G10A.42	21ur-1317	27.8577	33.5087	25.8641	27.5454	432.324	364.281
WBGene00046492	Y105C5B.123	21ur-876	0.177438	0.240033	0.0913925	0.0426399	2.72969	1.20776
WBGene00046493	Y105C5A.128	21ur-1996	0.177438	0.0960133	0.228481	0.0852799	0.922192	2.26134
WBGene00046495	VY10G11R.9	21ur-765	0.354876	0.448062	0.913925	0.639599	10.7712	11.4095
WBGene00046496	ZK616.15	21ur-4253	4.54241	5.24873	6.169	8.10159	74.4394	105.152
WBGene00046497	F52B11.13	21ur-3346	0.177438	0.224031	0.502659	0.34112	5.27494	9.76488
WBGene00046498	Y64G10A.43	21ur-3866	0.993652	0.608084	0.959622	0.724879	9.0006	21.6369
WBGene00046499	Y41E3.56	21ur-3052	7.77178	8.51318	7.72267	5.24471	97.4573	91.1731
WBGene00046500	M199.17	21ur-396	0	0	0	0	0	0.102788
WBGene00046501	Y51H4A.93	21ur-4401	2.37767	2.68837	3.51861	4.13607	44.5972	64.8594
WBGene00046502	Y105C5B.124	21ur-4310	2.44864	2.97641	8.04254	4.47719	46.1096	111.782
WBGene00046503	Y57G11C.122	21ur-25	1.24206	1.29618	0.936773	0.874119	18.9234	14.8786
WBGene00046504	Y105C5B.125	21ur-2355	6.03289	6.80094	5.25507	5.30867	90.2273	52.679
WBGene00046505	Y57G11C.123	21ur-1775	0.0177438	0	0.0228481	0.0426399	0.184438	0.359759
WBGene00046506	Y105C5B.126	21ur-1726	1.80987	1.60022	3.88418	4.43455	12.4312	44.1989
WBGene00046507	Y57G11C.124	21ur-204	0	0.0320044	0.137089	0.0426399	0.0368877	0.256971
WBGene00046508	Y105C5B.127	21ur-2708	5.48283	5.69679	5.91767	5.24471	50.8497	58.101
WBGene00046509	C24D10.12	21ur-718	0.177438	0.0640089	0.959622	0.980719	5.79137	10.176
WBGene00046510	T06A10.17	21ur-5088	23.2089	19.2667	57.4402	58.8005	353.163	660.363
WBGene00046511	F44E8.8	21ur-5074	0	0	0.0456963	0.0426399	0.147551	0.411153
WBGene00046512	Y51H4A.94	21ur-4359	118.528	90.7326	111.179	106.685	2105.99	1642.66
WBGene00046513	F55B11.16	21ur-9	32.4002	43.078	30.0224	41.446	764.719	723.835
WBGene00046514	ZK381.10	21ur-2087	0	0.0640089	0.0456963	0.17056	0.590203	1.02788
WBGene00046515	Y105C5A.129	21ur-3136	0.851702	0.832116	1.05101	1.7056	17.2634	29.0891
WBGene00046516	Y43D4A.19	21ur-212	25.3026	26.9157	20.7918	21.9169	221.732	218.168
WBGene00046517	Y116A8C.78	21ur-5064	0.106463	0.0320044	0.319874	0.2132	1.43862	4.11153
WBGene00046518	Y105C5B.128	21ur-1461	0.106463	0.128018	0.274178	0.17056	1.21729	4.77965
WBGene00046519	C27H2.14	21ur-3531	10.043	11.0415	12.0638	9.08231	116.934	157.626
WBGene00046520	T27E7.17	21ur-4566	0.780727	0.800111	2.37621	3.02744	18.2594	56.1738
WBGene00046521	Y116A8C.79	21ur-3755	0.79847	0.928129	2.37621	2.00408	10.347	20.866
WBGene00046522	C02B10.14	21ur-5324	0.177438	0.0640089	0.411266	0.469039	1.99194	8.12027
WBGene00046523	Y73F8A.125	21ur-4766	24.859	21.283	18.5755	21.5545	567.443	492.15
WBGene00046524	C27H2.15	21ur-823	0.887189	1.08815	1.14241	1.40712	26.3009	26.5194
WBGene00046525	Y57G11C.125	21ur-3001	12.7755	12.4497	11.7896	10.8732	124.053	120.622
WBGene00046526	Y67A10A.41	21ur-1326	29.2063	25.5395	67.4934	85.7489	576.223	678.711
WBGene00046527	Y67A10A.42	21ur-4795	0.851702	0.86412	2.51329	1.36448	8.59483	26.4166
WBGene00046528	Y67A10A.43	21ur-1581	30.5548	37.7332	23.0309	26.0956	352.646	313.864
WBGene00046529	VY10G11R.10	21ur-1465	1.88084	2.36833	4.66102	3.6244	20.8415	60.7992
WBGene00046530	H16O14.6	21ur-5175	1.17109	1.08815	2.83317	2.72896	27.0756	71.0266
WBGene00046531	Y64G10A.44	21ur-699	0.0709751	0.0960133	0	0.0426399	1.25418	0.616729
WBGene00046532	Y105C5B.129	21ur-1585	0.106463	0.28804	0.548355	0.639599	4.05765	7.70912
WBGene00046533	C45E5.9	21ur-3089	0.0709751	0	0.0456963	0.0426399	0.368877	2.56971
WBGene00046534	Y105C5B.130	21ur-807	220.75	220.047	179.861	221.195	3724.68	2799.69
WBGene00046535	H08M01.14	21ur-1127	0.390363	0.384053	0.502659	0.426399	7.22999	13.3111
WBGene00046536	Y67A10A.44	21ur-2153	0	0.0960133	0	0	0.0368877	0.102788
WBGene00046537	F13G11.14	21ur-4574	0.0354876	0.128018	0.0913925	0.17056	1.62306	4.47129
WBGene00046538	F02H6.14	21ur-1019	0.603289	0.544076	1.55367	0.980719	9.66457	22.6134
WBGene00046539	C35D6.24	21ur-3381	32.0098	28.2919	38.7047	42.8958	634.394	518.618
WBGene00046540	Y73F8A.126	21ur-3819	3.54876	2.48034	3.56431	2.57972	34.8035	35.6418
WBGene00046541	C31H1.16	21ur-2417	0	0.0640089	0.0913925	0.0852799	0.258214	0.719517
WBGene00046542	Y57G11C.126	21ur-4463	0.106463	0.0960133	0.548355	0.25584	1.69683	7.19517
WBGene00046543	Y41E3.57	21ur-619	1.59694	1.98428	1.82785	1.19392	31.7603	27.0333
WBGene00046544	Y105C5A.130	21ur-1489	0.0709751	0	0.0913925	0.0426399	0.0368877	0.616729
WBGene00046545	T06A10.18	21ur-10	0.745239	0.896124	0.502659	0.38376	15.8248	13.1055
WBGene00046546	Y57G11B.30	21ur-583	0	0.0320044	0.0456963	0.0426399	0.627091	1.49043
WBGene00046547	AC7.9	21ur-1688	8.5525	12.2577	13.846	19.7423	176.212	221.457
WBGene00046548	F02H6.15	21ur-2743	2.87449	4.2886	4.75241	4.51983	45.7776	54.9917
WBGene00046549	Y64G10A.45	21ur-2149	37.6168	47.3346	39.6187	36.8836	560.25	569.806
WBGene00046550	F13G11.15	21ur-4356	11.8528	10.4975	14.1201	15.0945	175.844	179.211
WBGene00046551	H08M01.15	21ur-2090	9.75908	7.08898	9.96179	10.7026	114.149	103.559
WBGene00046552	Y73F8A.127	21ur-3850	2.62608	2.49635	2.23912	1.66296	53.3027	41.3723
WBGene00046554	VY10G11R.11	21ur-1693	0.0709751	0	0	0	0.221326	0.668123
WBGene00046555	Y105C5B.132	21ur-14	0.745239	1.02414	1.1881	0.938079	21.1366	14.2876
WBGene00046557	F26D12.6	21ur-4736	1.52597	2.36833	3.51861	4.39191	18.3332	51.7025
WBGene00046558	Y116A8B.8	21ur-1746	1.08237	1.08815	1.75931	0.980719	19.8087	24.9775
WBGene00046561	Y41E3.58	21ur-3749	0.0354876	0.0320044	0.0456963	0	0.47954	0.668123
WBGene00046562	Y37A1B.45	21ur-462	0.159694	0.336047	0.434115	0.14924	3.19078	3.39201
WBGene00046563	C47A4.21	21ur-4142	0	0	0	0	0.258214	0.256971
WBGene00046564	C08F11.25	21ur-1600	0.0354876	0.0320044	0.137089	0	0.995968	2.41552
WBGene00046565	Y73F8A.128	21ur-1195	3.93912	3.64851	7.44849	6.39599	45.7038	98.6253
WBGene00046566	Y57G11C.127	21ur-3772	32.1517	42.1178	35.6431	36.8836	318.562	354.671
WBGene00046568	Y7A9A.5	21ur-4380	18.2051	21.0589	19.2381	26.3941	292.482	283.387
WBGene00046569	Y73F8A.129	21ur-4805	0.354876	0.320044	0.776837	0.426399	4.42652	8.99397
WBGene00046571	Y105C5B.133	21ur-4610	0	0	0	0	0.0368877	0.0513941
WBGene00046572	Y57G11C.128	21ur-4027	3.01644	3.07243	6.39748	5.92695	37.8468	63.1634
WBGene00046573	Y105C5B.134	21ur-4289	8.90738	12.9938	10.3274	10.063	135.083	134.653
WBGene00046574	Y105C5A.131	21ur-266	0	0	0	0	0.0737754	0.359759
WBGene00046575	Y67A10A.45	21ur-4086	14.5322	15.5062	16.0394	18.5271	285.216	287.807
WBGene00046576	Y105C5B.135	21ur-680	1.10011	0.86412	1.55367	1.57768	11.4352	22.562
WBGene00046577	H25K10.16	21ur-4193	0.177438	0.160022	0.319874	0.29848	1.91816	7.04099
WBGene00046578	Y57G11A.19	21ur-4464	1.56145	1.4402	1.09671	0.596959	23.0548	15.6752
WBGene00046579	M199.18	21ur-4014	1.7034	1.34419	1.32519	1.4924	48.8024	39.8304
WBGene00046580	Y73F8A.130	21ur-4244	0.0354876	0	0.0456963	0.0426399	1.06974	1.02788
WBGene00046581	C35D6.25	21ur-1201	0.603289	0.640089	0.182785	0.426399	3.20923	3.95735
WBGene00046582	Y37A1B.46	21ur-973	0.0354876	0.0320044	0.182785	0.0852799	0.110663	0.668123
WBGene00046583	Y57G11C.129	21ur-2809	4.18753	6.36888	4.34115	3.88024	50.0197	50.5718
WBGene00046584	Y57G11A.20	21ur-205	3.46004	4.06456	5.04944	5.43659	42.5868	58.4865
WBGene00046586	Y105C5B.136	21ur-4372	2.09377	4.67265	3.42722	4.77567	73.3327	39.2137
WBGene00046588	Y73F8A.131	21ur-3215	49.3632	52.6153	45.5592	51.9781	679.545	699.474
WBGene00046589	C55C3.12	21ur-2999	10.9834	11.1215	24.6303	26.1596	146.038	253.244
WBGene00046590	F26D12.7	21ur-1663	0.958164	0.832116	1.91924	1.4924	13.5378	28.7293
WBGene00046591	R05A10.18	21ur-3157	1.1356	1.4082	3.45007	3.15536	18.9418	50.6489
WBGene00046592	Y73F8A.132	21ur-2525	2.73254	3.29646	2.65038	2.25992	40.9453	45.4324
WBGene00046593	Y57G11B.32	21ur-4443	0.0177438	0.0160022	0	0.02132	0.0922192	0.205576
WBGene00046594	Y73F8A.133	21ur-3902	1.9873	1.82425	1.8507	1.8122	33.9182	31.5817
WBGene00046595	K08B4.9	21ur-4109	0.0354876	0.0160022	0.0228481	0.0426399	0.682422	1.05358
WBGene00046596	M199.19	21ur-1412	28.461	25.2835	28.3774	29.4216	502.632	380.265
WBGene00046597	Y73F8A.134	21ur-1508	0.177438	0.128018	0.36557	0.12792	2.21326	3.59759
WBGene00046598	Y51H4A.97	21ur-2555	5.74899	4.92868	13.2519	15.1798	101.994	192.933
WBGene00046599	H25K10.17	21ur-4015	0.0709751	0	0.0913925	0.0852799	0.368877	0.770912
WBGene00046600	Y105C5B.137	21ur-4062	0.585545	0.512071	1.82785	1.83352	4.64785	24.3351
WBGene00046601	Y116A8A.26	21ur-397	1.4195	1.15216	1.02817	1.08732	22.3539	19.7096
WBGene00046603	Y57G11C.130	21ur-2595	0	0.0320044	0.0456963	0.12792	1.10663	1.7474
WBGene00046604	F36H12.23	21ur-2996	0.0709751	0.0320044	0.0456963	0	0	0.154182
WBGene00046605	Y57G11C.131	21ur-4823	18.8084	21.1549	13.9374	16.1605	217.305	204.805
WBGene00046606	Y73F8A.135	21ur-4329	93.8291	87.4361	113.281	113.678	2052.39	1768.73
WBGene00046607	Y37A1A.12	21ur-2944	4.68436	4.70465	6.99153	5.96959	79.0872	92.8691
WBGene00046608	M03D4.9	21ur-2501	6.03289	6.94496	10.6015	10.4468	79.6405	130.747
WBGene00046609	Y105C5B.138	21ur-5299	0.0354876	0.128018	0.0456963	0.12792	0.774641	1.33625
WBGene00046610	H12I19.18	21ur-2995	1.06463	1.37619	3.33583	3.11272	18.7758	54.4264
WBGene00046611	W03F8.18	21ur-2081	0.603289	0.704098	1.2338	0.724879	8.74238	15.9322
WBGene00046612	C27H2.16	21ur-3076	0.390363	0.160022	0.639748	0.25584	4.83229	9.5593
WBGene00046614	Y116A8A.27	21ur-4150	0.0354876	0	0.0913925	0.0852799	0.442652	1.38764
WBGene00046615	Y57G11C.132	21ur-5343	0.851702	1.98428	3.74709	4.00815	20.0669	56.2251
WBGene00046616	Y105C5A.132	21ur-2418	3.33583	3.04042	3.24443	3.66704	51.4583	45.2268
WBGene00046617	Y67A10A.46	21ur-3723	3.08742	2.49635	2.55899	3.28328	57.4341	40.0874
WBGene00046618	F13G11.16	21ur-3479	3.54876	3.82453	8.5452	8.46403	34.49	65.2705
WBGene00046619	Y73F8A.136	21ur-3712	0	0	0.182785	0.0426399	1.21729	2.15855
WBGene00046620	F52D4.3	21ur-1691	1.1356	1.28018	0.936773	0.852799	11.7487	14.2105
WBGene00046621	Y64G10A.46	21ur-3543	0.14195	0.256036	0.73114	0.639599	3.72566	9.25094
WBGene00046622	LLC1.11	21ur-726	98.1231	101.998	72.1087	87.689	1160.1	996.763
WBGene00046623	Y105C5A.133	21ur-3854	4.02784	5.7928	5.82627	5.37263	48.3413	45.8178
WBGene00046624	Y105C5A.134	21ur-517	0.212925	0.192027	1.2338	0.852799	4.38963	11.5123
WBGene00046625	H12I19.19	21ur-728	0.461338	0.28804	0.456963	0.767519	3.79943	8.37724
WBGene00046626	Y105C5B.139	21ur-5397	33.8906	37.6692	44.0055	48.9507	333.022	384.582
WBGene00046627	Y41E3.59	21ur-2802	0.248413	0.384053	0.776837	0.895439	9.14815	23.8983
WBGene00046628	Y57G11A.21	21ur-2353	0.14195	0.128018	0.182785	0.0426399	1.36484	2.77528
WBGene00046629	Y64G10A.47	21ur-2084	0.177438	0.160022	0.274178	0.12792	2.36081	1.13067
WBGene00046630	Y116A8C.80	21ur-1825	152.046	157.75	143.76	162.863	2032.75	2555.21
WBGene00046631	Y73F8A.137	21ur-515	0.0354876	0.128018	0.319874	0.511679	2.32392	6.62984
WBGene00046632	Y51H4A.99	21ur-3963	0	0	0	0	0.0737754	0.205576
WBGene00046633	F38C2.16	21ur-2487	2.53736	2.41634	3.15304	2.5584	34.7666	41.5521
WBGene00046634	C47A4.22	21ur-1785	2.80352	1.95227	2.33051	1.74824	34.7482	35.2564
WBGene00046635	C06E7.14	21ur-5016	0	0.0320044	0.0456963	0	1.40173	1.90158
WBGene00046636	T08B6.12	21ur-4153	0.177438	0.0320044	0.0456963	0.25584	1.18041	2.51831
WBGene00046637	H08M01.16	21ur-3258	0.0354876	0.0640089	0.137089	0	0.516428	2.20995
WBGene00046638	Y73F8A.138	21ur-833	4.64887	3.04042	12.4751	10.5747	80.5627	154.645
WBGene00046639	C52D10.23	21ur-3332	0.177438	0.256036	0.36557	0.3198	1.78905	4.16292
WBGene00046640	Y37A1B.47	21ur-2811	0.603289	0.960133	0.594051	0.980719	1.84438	5.13941
WBGene00046641	Y105C5A.135	21ur-4906	0.195182	0.272038	0.251329	0.23452	3.61499	3.77747
WBGene00046642	LLC1.12	21ur-3382	1.59694	2.08029	1.82785	1.57768	51.6796	38.5456
WBGene00046643	Y105C5A.136	21ur-4222	6.13935	5.40875	4.79811	5.50055	85.2843	73.4422
WBGene00046644	F13G11.17	21ur-2216	0.212925	0.57608	0.36557	0.29848	7.63575	5.96172
WBGene00046645	M199.20	21ur-3208	0.212925	0.0640089	0.959622	0.639599	2.80346	9.71349
WBGene00046646	Y105C5A.137	21ur-508	6.42325	5.66479	18.6898	15.8194	106.753	187.075
WBGene00046647	Y105C5B.140	21ur-1836	2.05828	1.24817	6.10045	6.58787	31.4836	101.169
WBGene00046648	Y17G9A.10	21ur-3389	0.0354876	0	0	0	0	0.308365
WBGene00046649	Y10G11A.9	21ur-2	0.745239	0.384053	0.548355	0.724879	3.65188	5.96172
WBGene00046650	C27H2.17	21ur-1925	0.0354876	0.128018	0	0.12792	1.14352	1.90158
WBGene00046651	C11D2.19	21ur-2245	2.20023	2.40033	6.1233	5.96959	28.1084	82.5903
WBGene00046652	C10G6.5	21ur-187	0.212925	0.224031	0.502659	0	1.32796	3.34062
WBGene00046653	Y105C5B.141	21ur-3546	0.851702	0.960133	1.46228	0.852799	17.3003	16.4461
WBGene00046654	C46G7.14	21ur-3780	1.56145	2.68837	2.78747	4.77567	36.1499	51.9594
WBGene00046655	Y105C5B.142	21ur-182	2.5551	2.62436	2.78747	3.198	31.2808	44.9698
WBGene00046656	C24D10.13	21ur-1556	2.23572	1.4082	2.4219	2.68632	29.5839	39.8818
WBGene00046657	Y57G11B.33	21ur-3481	0.106463	0.224031	0.319874	0.29848	1.03286	0.719517
WBGene00046658	H32C10.9	21ur-4771	0.993652	0.896124	1.09671	1.7056	9.51702	13.5166
WBGene00046659	Y105C5A.138	21ur-1987	0.106463	0.192027	0.182785	0	1.14352	1.18206
WBGene00046660	Y105C5A.139	21ur-5424	1.40176	0.928129	3.74709	2.96348	13.5562	47.7965
WBGene00046661	Y105C5A.140	21ur-4494	10.3269	11.6176	7.53988	5.92695	94.912	87.9353
WBGene00046662	Y105C5B.143	21ur-4261	0.0532314	0.0800111	0.0456963	0.02132	1.45706	1.51613
WBGene00046663	Y37A1A.13	21ur-885	3.90363	4.41661	9.55052	9.08231	53.2658	144.315
WBGene00046664	Y51H4A.100	21ur-1093	5.7135	5.44076	11.3784	15.1372	94.8751	266.581
WBGene00046665	H16O14.7	21ur-4620	0.532314	0.256036	0.822533	0.596959	2.41614	11.5123
WBGene00046666	Y116A8A.28	21ur-4277	3.08742	3.52049	4.02127	2.25992	52.8969	63.7801
WBGene00046667	C52D10.24	21ur-3778	0	0	0	0	0	0.102788
WBGene00046668	C47A4.23	21ur-4944	0	0	0	0.0426399	0.0368877	0.0513941
WBGene00046669	Y41E3.60	21ur-3673	5.57155	5.44076	14.9427	11.3849	58.0612	112.348
WBGene00046670	Y51H4A.101	21ur-5395	0.248413	0.512071	0.0456963	0.12792	2.13949	1.49043
WBGene00046671	Y105C5B.144	21ur-3566	0	0.0320044	0.0456963	0	0.368877	0.616729
WBGene00046672	Y105C5A.141	21ur-1252	1.31304	1.79225	1.00532	1.2792	21.8744	20.9688
WBGene00046673	F26D12.8	21ur-4099	0.14195	0.0320044	0	0.0426399	1.25418	2.36413
WBGene00046674	Y116A8C.81	21ur-3404	0.14195	0.0320044	0.0913925	0.25584	0.405765	1.69601
WBGene00046675	AC7.10	21ur-3769	0.0177438	0.0640089	0.0456963	0.02132	0.0737754	0.591032
WBGene00046676	Y73F8A.139	21ur-4203	6.13935	7.77708	16.0394	17.5677	72.7056	191.34
WBGene00046677	Y105C5B.145	21ur-2228	0.461338	0.224031	0.639748	0.29848	3.72566	4.98523
WBGene00046678	Y57G11C.133	21ur-4936	0.780727	0.736102	2.4219	1.10864	14.2018	42.246
WBGene00046679	Y116A8C.82	21ur-1316	0.851702	1.21617	0.913925	1.066	22.5015	18.1421
WBGene00046680	Y116A8B.9	21ur-57	2.02279	1.88826	3.74709	3.92288	27.2969	64.3968
WBGene00046681	Y37A1B.48	21ur-4860	104.014	175.384	94.1343	142.204	1869.03	1527.07
WBGene00046682	Y51H4A.102	21ur-2109	14.1595	18.5946	36.0544	32.3211	152.826	306.514
WBGene00046684	Y105C5A.142	21ur-797	17.3534	16.3863	17.9129	18.5057	285.99	207.118
WBGene00046685	B0350.9	21ur-2403	0.212925	0.512071	1.00532	0.810159	3.39367	13.7222
WBGene00046687	R05A10.19	21ur-3049	0.248413	0.480067	1.2795	1.066	6.04958	17.8851
WBGene00046688	Y51H4A.104	21ur-5193	0.851702	0.86412	1.14241	1.36448	11.8041	16.3433
WBGene00046689	Y73F8A.140	21ur-4331	0.106463	0.0320044	0.456963	0.12792	0.258214	1.95298
WBGene00046690	Y51H4A.105	21ur-256	8.12665	9.79336	9.45913	10.0204	117.008	134.241
WBGene00046691	F55B11.17	21ur-4654	0.283901	0.57608	1.05101	0.469039	9.18503	13.825
WBGene00046692	Y57G11C.134	21ur-2123	4.32948	2.56036	5.89482	4.47719	80.6734	76.7057
WBGene00046693	Y40H7A.50	21ur-3249	0.106463	0.160022	0.456963	0.25584	3.283	4.67686
WBGene00046694	F13G11.18	21ur-5138	2.87449	2.75238	3.19874	3.49648	56.0693	68.8167
WBGene00046695	Y41E3.61	21ur-2096	0.993652	1.05615	1.66791	2.11068	25.0836	19.5041
WBGene00046696	Y105C5B.147	21ur-964	0.177438	0.0640089	0.0913925	0.17056	0.885304	0.616729
WBGene00046697	Y64G10A.48	21ur-3410	0.390363	0.256036	0.913925	0.682239	4.09453	10.7928
WBGene00046699	Y40H7A.51	21ur-1396	0.354876	0.384053	0.776837	0.767519	13.796	17.5254
WBGene00046700	Y51H4A.107	21ur-1798	0.354876	0.0960133	0.274178	0.2132	1.14352	4.47129
WBGene00046701	Y43D4A.20	21ur-1171	0.0354876	0.256036	0.502659	0.25584	3.76254	9.30233
WBGene00046702	Y7A9D.11	21ur-3424	0.958164	1.28018	1.78215	2.43048	12.5049	36.0273
WBGene00046703	Y73F8A.141	21ur-897	0.106463	0.128018	0.274178	0.426399	1.43862	2.36413
WBGene00046704	C27H2.18	21ur-666	0.212925	0.416058	0.456963	0.29848	4.02076	3.64898
WBGene00046705	Y51H4A.108	21ur-5045	0.248413	0.192027	0.0456963	0.25584	4.64785	4.47129
WBGene00046706	R05A10.20	21ur-2940	3.51327	4.57664	3.79279	3.66704	63.2993	50.7774
WBGene00046707	C06E7.15	21ur-1948	0	0	0	0	0	0.359759
WBGene00046708	Y51H4A.109	21ur-4092	0.0354876	0.0160022	0.0228481	0	0.516428	0.256971
WBGene00046709	Y64G10A.49	21ur-2043	8.41055	6.68893	8.45381	6.26807	79.6405	78.7872
WBGene00046710	Y105C5B.148	21ur-1209	0.0709751	0.0640089	0	0.0852799	0.663978	0.616729
WBGene00046711	Y73F8A.142	21ur-3245	0.0354876	0.224031	0.594051	0.25584	1.88127	4.21432
WBGene00046712	ZK381.11	21ur-1004	0	0.0320044	0	0.0426399	0.0737754	0.256971
WBGene00046713	Y57G11C.135	21ur-5197	0.745239	1.12016	1.14241	0.554319	11.7672	12.0776
WBGene00046714	Y57G11C.136	21ur-3254	0.674264	0.480067	0.594051	0.38376	15.8248	15.9322
WBGene00046716	Y105C5B.149	21ur-2016	8.16214	8.00111	9.13925	8.35743	132.833	99.7046
WBGene00046717	Y105C5A.143	21ur-4785	1.10011	1.24817	1.46228	1.40712	14.7182	16.035
WBGene00046718	Y73F8A.143	21ur-4667	22.0378	22.4351	15.9023	21.789	331.989	247.822
WBGene00046719	LLC1.13	21ur-3472	0.603289	0.86412	1.1881	1.40712	8.41039	19.8381
WBGene00046720	C52D10.26	21ur-3217	0	0.0320044	0	0	0.0737754	0.102788
WBGene00046721	F13G11.19	21ur-2513	1.45499	1.50421	2.4219	2.89952	19.9931	60.5936
WBGene00046722	M199.21	21ur-4914	1.38402	0.768107	2.87886	2.08936	13.5747	35.1022
WBGene00046723	Y41E3.62	21ur-2531	0.0709751	0.128018	0.319874	0.12792	1.43862	1.64461
WBGene00046724	T06A10.19	21ur-486	2.16474	1.4082	5.98621	4.94623	61.9344	122.215
WBGene00046725	Y105C5B.150	21ur-4120	0.851702	1.53621	2.60469	2.5584	13.6484	34.7424
WBGene00046726	C47A4.24	21ur-2422	3.54876	4.67265	4.56963	4.17871	77.0215	80.7915
WBGene00046727	Y105C5B.151	21ur-3375	394.604	311.451	396.963	438.594	6093.07	4955.5
WBGene00046728	Y51H4A.110	21ur-3977	2.48413	2.20831	1.78215	1.19392	44.0808	58.3837
WBGene00046729	C47A4.25	21ur-3629	0.461338	0.544076	0.822533	0.682239	9.95968	27.1361
WBGene00046730	C06E7.16	21ur-224	0	0.0320044	0	0	0.258214	1.49043
WBGene00046731	T27E7.18	21ur-1030	0.479082	0.608084	0.36557	0.29848	3.33834	2.54401
WBGene00046732	H25K10.18	21ur-4591	0.319388	0.640089	0.73114	0.767519	9.2957	18.7588
WBGene00046733	C08F11.26	21ur-372	0.354876	0.330713	0.274178	0.23452	7.53124	6.92964
WBGene00046734	Y73B6BL.51	21ur-298	0.248413	0.128018	1.00532	0.639599	3.94698	17.217
WBGene00046735	Y105C5A.144	21ur-744	3.76168	3.16844	4.9352	5.11679	73.0376	75.1382
WBGene00046736	C11D2.20	21ur-3465	0.0709751	0.256036	0.73114	0.38376	2.1026	8.737
WBGene00046737	Y9C9A.23	21ur-4175	0.337132	0.304042	1.02817	0.916759	4.09453	9.86767
WBGene00046738	Y73F8A.144	21ur-2667	6.70715	4.80067	16.6334	18.4205	117.672	211.281
WBGene00046739	Y37A1B.49	21ur-2470	0.0709751	0.0960133	0	0	0.885304	1.38764
WBGene00046740	Y105C5B.152	21ur-1447	24.9832	25.9076	23.465	22.3647	253.88	240.447
WBGene00046741	Y116A8A.29	21ur-1887	0.14195	0.0320044	0.182785	0.12792	0.885304	1.33625
WBGene00046742	Y64G10A.50	21ur-4643	1.34853	1.34419	2.37621	2.08936	30.875	16.7545
WBGene00046743	Y105C5B.153	21ur-5271	0	0	0.137089	0	0.258214	0.462547
WBGene00046744	C08F11.27	21ur-2411	0.354876	0.160022	0.137089	0.0426399	3.57811	2.51831
WBGene00046745	F52B11.14	21ur-4974	0.550057	0.496069	1.11956	1.02336	21.524	14.0306
WBGene00046746	Y105C5B.154	21ur-3293	0.177438	0.160022	0.182785	0.17056	3.79943	2.82668
WBGene00046747	Y73F8A.145	21ur-1263	0.674264	0.448062	0.913925	0.511679	6.41846	12.6943
WBGene00046748	Y105C5A.145	21ur-5059	5.78447	4.80067	11.1042	10.5747	56.6964	114.146
WBGene00046749	F55B11.18	21ur-3224	17.7793	22.2111	14.8513	20.2966	285.437	279.995
WBGene00046750	Y57G11C.137	21ur-3604	54.0121	52.8713	60.2734	69.2046	527.383	564.359
WBGene00046751	Y37A1B.50	21ur-3578	0	0	0.0456963	0.0426399	0	0.0513941
WBGene00046752	Y105C5B.155	21ur-4398	36.5522	46.9505	38.522	37.1394	657.855	556.701
WBGene00046753	C10G6.6	21ur-1180	0.425851	0.768107	1.69076	0.852799	7.7833	12.8999
WBGene00046754	Y105C5A.146	21ur-3657	14.9758	16.4503	14.9427	16.6722	235.675	235.385
WBGene00046755	Y105C5A.147	21ur-4054	0.319388	0.352049	0.685444	0.852799	4.7954	6.73263
WBGene00046756	Y116A8B.10	21ur-114	2.5551	2.65637	7.12862	7.50463	27.7027	73.7505
WBGene00046757	Y57G11C.138	21ur-2882	0.0709751	0.0960133	0.182785	0	0.627091	0.668123
WBGene00046758	Y57G11A.22	21ur-4748	3.40681	2.30432	6.0776	6.73711	136.411	136.657
WBGene00046759	Y73F8A.146	21ur-531	38.5395	44.6782	28.9714	33.2592	478.655	361.198
WBGene00046760	Y51H4A.111	21ur-2623	1.4195	1.79225	2.05633	1.9188	15.7879	38.34
WBGene00046761	C09B9.10	21ur-5282	0.532314	0.224031	1.71361	1.79088	6.93489	21.0202
WBGene00046762	Y57G11C.139	21ur-1513	0.14195	0	0.137089	0.0426399	1.10663	1.07928
WBGene00046763	Y67A10A.47	21ur-140	2.62608	2.56036	2.05633	1.66296	37.8837	30.2711
WBGene00046764	H32C10.10	21ur-126	0	0.224031	0.228481	0.17056	1.03286	3.28922
WBGene00046765	Y73F8A.147	21ur-3337	0.177438	0.384053	0.319874	0.29848	2.91413	5.03662
WBGene00046766	F23B2.17	21ur-1028	0.106463	0	0.0913925	0	1.62306	3.4434
WBGene00046767	Y105C5A.148	21ur-444	7.09751	4.73666	6.58026	5.58583	107.159	77.9135
WBGene00046768	Y73B6BL.52	21ur-1840	0	0	0	0	0.295101	0.668123
WBGene00046769	Y43D4A.21	21ur-3272	5.7135	6.20886	6.71735	4.81831	66.7667	85.2628
WBGene00046771	Y105C5A.149	21ur-2361	65.0842	86.7	71.1948	65.5802	730.376	687.961
WBGene00046772	F52B11.15	21ur-1346	0	0.0320044	0	0	0.0368877	0.256971
WBGene00046773	Y41E3.63	21ur-453	3.44229	2.1443	6.39748	4.60511	54.2987	114.044
WBGene00046774	Y51H4A.112	21ur-4722	0	0	0	0	0	0.102788
WBGene00046776	Y57G11B.34	21ur-3653	0	0.128018	0.0456963	0.0426399	0.0368877	0.205576
WBGene00046777	Y105C5B.156	21ur-189	38.646	47.9747	35.3689	43.1943	683.824	463.009
WBGene00046778	F55B11.19	21ur-411	0	0.0320044	0	0	0.221326	0.205576
WBGene00046779	Y105C5B.157	21ur-4069	3.37132	3.68051	10.8757	10.5747	67.4307	139.432
WBGene00046780	M199.22	21ur-5224	20.7957	18.8186	17.1818	19.5291	163.708	171.656
WBGene00046781	Y64G10A.51	21ur-2614	0.0354876	0.128018	0.0456963	0.0852799	0.737754	2.15855
WBGene00046782	Y73F8A.149	21ur-773	11.1431	12.8018	10.9214	9.84983	215.461	167.339
WBGene00046783	Y67A10A.48	21ur-47	9.93652	12.1297	12.932	13.6448	236.487	196.171
WBGene00046784	Y37A1B.51	21ur-3681	7.66531	6.68893	9.779	7.03559	133.386	136.862
WBGene00046785	B0350.10	21ur-664	1.27755	1.12016	2.60469	3.75232	15.4191	38.083
WBGene00046786	Y73F8A.150	21ur-2992	0.0709751	0	0.137089	0.12792	0.221326	1.33625
WBGene00046787	Y51H4A.113	21ur-611	3.61973	2.72038	5.11798	2.89952	39.9494	57.8698
WBGene00046788	Y105C5A.150	21ur-5448	0	0.0640089	0.0456963	0.17056	0.47954	1.54182
WBGene00046789	Y73F8A.151	21ur-5127	0.0354876	0.0320044	0	0.12792	0.590203	1.28485
WBGene00046790	Y40H7A.52	21ur-2639	6.35227	4.00056	5.66634	4.60511	108.579	92.4323
WBGene00046791	Y7A9A.6	21ur-3288	4.68436	5.0087	3.51861	3.68836	38.4739	31.3247
WBGene00046793	R05A10.21	21ur-479	0.177438	0.192027	0.182785	0.0852799	0.737754	3.23783
WBGene00046795	Y116A8A.30	21ur-428	0.390363	0.192027	0.776837	0.34112	7.08244	12.4374
WBGene00046796	Y57G11A.23	21ur-2343	1.10011	1.37619	2.55899	2.72896	16.4519	43.2224
WBGene00046797	Y51H4A.114	21ur-889	0.496826	0.672093	1.00532	1.40712	2.80346	9.35373
WBGene00046798	C27H2.19	21ur-3100	0.177438	0.352049	0.274178	0.469039	1.58617	5.65335
WBGene00046799	Y51H4A.115	21ur-4740	0.496826	0.192027	0.685444	0.38376	3.35678	5.39638
WBGene00046800	Y105C5A.151	21ur-2752	84.7621	63.8489	95.4138	103.978	1365.71	1221.82
WBGene00046801	Y57G11A.24	21ur-5227	8.92512	8.68921	18.804	16.3311	144.139	264.885
WBGene00046802	W03F8.19	21ur-4520	0.0354876	0	0	0	0.147551	0.513941
WBGene00046803	Y4C6B.11	21ur-5302	0	0.0480067	0.0228481	0.02132	0	0.308365
WBGene00046804	B0273.16	21ur-3011	0.14195	0	0.137089	0.2132	0.110663	0.411153
WBGene00046805	Y105C5B.158	21ur-2703	110.899	141.38	108.072	107.453	1154.82	1091.82
WBGene00046806	Y73B6BL.53	21ur-526	0.14195	0.160022	0.274178	0.426399	3.54122	4.52268
WBGene00046808	Y41E3.64	21ur-4826	0.248413	0.320044	0.502659	0.511679	2.80346	8.01748
WBGene00046810	F44E8.9	21ur-1048	0.0354876	0.0320044	0.0913925	0.0426399	0.295101	0.822306
WBGene00046811	F38C2.17	21ur-2687	0.709751	0.480067	0.456963	0.469039	9.73835	11.6151
WBGene00046812	F38C2.18	21ur-4994	9.72359	12.2417	11.6982	9.29551	139.823	157.728
WBGene00046813	Y73F8A.153	21ur-591	70.7445	65.9612	64.0662	61.8919	699.557	644.867
WBGene00046814	Y73F8A.154	21ur-2282	0	0.0960133	0.228481	0.12792	1.43862	1.69601
WBGene00046815	Y67A10A.49	21ur-2662	0.0709751	0.0640089	0.0913925	0.12792	1.5124	1.69601
WBGene00046816	H12I19.20	21ur-3571	9.08482	8.76922	7.22001	7.71783	105.757	80.6887
WBGene00046817	Y40H7A.54	21ur-2192	4.7021	3.87254	2.71893	3.15536	75.0664	55.5056
WBGene00046818	F38C2.19	21ur-1864	0	0.128018	0.0913925	0.0852799	0	0.462547
WBGene00046819	Y73F8A.155	21ur-2490	4.32948	4.38461	3.10735	3.96551	105.978	61.9299
WBGene00046820	Y105C5B.159	21ur-5207	0.567801	0.320044	0.456963	0.554319	7.63575	10.433
WBGene00046821	VY10G11R.12	21ur-2640	0.0354876	0.0960133	0.182785	0.12792	0.995968	4.06013
WBGene00046822	Y51H4A.116	21ur-4727	0.177438	0.192027	0.36557	0.29848	5.71759	7.27227
WBGene00046823	Y57G11C.140	21ur-3237	0.958164	1.18416	3.74709	2.51576	10.4761	30.7337
WBGene00046824	Y57G11C.141	21ur-2423	29.9515	34.0847	36.5113	31.8947	420.003	506.643
WBGene00046825	Y73F8A.156	21ur-1590	12.3674	10.4815	10.7843	11.4701	199.857	160.812
WBGene00046826	F55B11.20	21ur-3729	15.792	17.4424	15.5824	15.7768	174.442	175.357
WBGene00046827	Y43D4A.22	21ur-3452	6.10386	7.169	6.30608	6.14015	129.66	152.795
WBGene00046828	Y43D4A.23	21ur-578	0.106463	0.224031	0.228481	0.0426399	1.21729	3.59759
WBGene00046829	Y4C6B.12	21ur-4186	1.24206	1.31218	1.78215	1.57768	22.3171	33.1492
WBGene00046830	Y73F8A.157	21ur-3732	0	0	0	0	0.0737754	0.102788
WBGene00046831	Y57G11C.142	21ur-1873	0.212925	0.192027	0.73114	1.066	4.83229	15.9836
WBGene00046832	Y105C5B.160	21ur-534	0.851702	0.832116	1.2795	1.15128	13.2427	41.6806
WBGene00046833	C08F11.28	21ur-3984	0.0709751	0.0960133	0.36557	0.2132	0.922192	2.98086
WBGene00046834	Y57G11C.143	21ur-2702	0.106463	0.128018	0.0913925	0	1.36484	3.03225
WBGene00046835	Y105C5A.152	21ur-3169	0.106463	0.0960133	0.137089	0.2132	2.1026	2.6211
WBGene00046836	Y105C5A.153	21ur-794	0.106463	0.0960133	0.411266	0.0426399	1.21729	2.77528
WBGene00046837	Y73F8A.158	21ur-2132	9.26226	8.89723	10.3731	14.0712	161.457	153.411
WBGene00046838	Y57G11C.144	21ur-1000	1.06463	0.672093	1.50798	1.32184	27.2969	29.5002
WBGene00046839	Y73F8A.159	21ur-3284	0.922677	0.672093	0.594051	0.426399	4.61096	4.83105
WBGene00046840	Y9C9A.24	21ur-4542	0.922677	0.704098	1.78215	1.066	11.9516	14.9557
WBGene00046841	T12E12.10	21ur-1860	0.816214	0.352049	1.87355	1.87616	6.16024	32.6353
WBGene00046842	Y57G11A.25	21ur-3354	0.177438	0.0960133	0.274178	0	2.36081	1.23346
WBGene00046843	Y4C6A.9	21ur-2968	0.319388	0.192027	0.228481	0.12792	3.79943	6.16729
WBGene00046844	Y105C5A.154	21ur-2024	7.48788	7.55305	6.44317	9.55135	166.88	174.74
WBGene00046845	Y105C5A.155	21ur-3897	29.0821	32.4045	31.5761	33.8774	594.869	563.408
WBGene00046846	Y105C5B.161	21ur-423	16.8211	16.7383	17.6388	14.4123	193.07	210.253
WBGene00046847	F55B11.21	21ur-3887	0.461338	0.7201	0.36557	0.38376	5.34871	5.29359
WBGene00046848	Y40H7A.55	21ur-68	0.319388	0.224031	0.456963	0.405079	3.79943	8.09457
WBGene00046849	C31H1.17	21ur-273	0	0	0.0228481	0.0426399	0.0184438	0.128485
WBGene00046850	K08B4.10	21ur-3740	17.176	17.8265	26.4124	24.4327	339.293	258.667
WBGene00046851	Y7A9A.7	21ur-1919	33.1454	36.9011	23.3965	31.6815	478.249	367.828
WBGene00046852	Y73B6BL.54	21ur-4705	0	0	0.182785	0	0.848417	2.51831
WBGene00046853	C27H2.20	21ur-2934	134.391	134.899	137.683	145.701	2526.55	2427.04
WBGene00046854	Y105C5A.156	21ur-1164	0.0354876	0.0320044	0.137089	0	0.885304	1.13067
WBGene00046855	Y57G11C.145	21ur-2296	5.50057	4.09657	11.1499	11.129	78.7921	197.919
WBGene00046856	Y57G11A.26	21ur-4592	0.0354876	0.0960133	0.182785	0.34112	0.442652	2.51831
WBGene00046857	Y57G11C.146	21ur-2680	0.0354876	0.0960133	0	0	0.700866	0.8737
WBGene00046858	Y57G11C.147	21ur-628	18.5245	16.3863	16.542	21.4905	544.72	320.288
WBGene00046859	B0513.17	21ur-4615	3.79717	3.07243	3.19874	4.09343	72.4105	54.5805
WBGene00046860	C35D6.26	21ur-4388	0.372619	0.416058	1.2338	0.831479	7.00866	16.3947
WBGene00046861	Y73F8A.160	21ur-40	0.0177438	0	0.0456963	0.12792	0.608647	1.07928
WBGene00046862	Y73F8A.161	21ur-2875	23.4218	20.9309	25.9098	29.8906	750	636.516
WBGene00046863	Y73F8A.162	21ur-1844	33.7132	33.8927	41.5379	43.4075	538.228	424.824
WBGene00046864	Y105C5A.157	21ur-5052	0.124206	0.0160022	0.205633	0.23452	1.32796	3.67468
WBGene00046865	H25K10.19	21ur-999	0.372619	0.752104	0.502659	0.447719	6.04958	5.73044
WBGene00046866	H04M03.21	21ur-1235	0	0.0640089	0.0456963	0.29848	0.663978	1.79879
WBGene00046867	Y57G11C.148	21ur-408	3.15839	4.92868	2.65038	2.51576	28.1453	33.509
WBGene00046868	R05A10.22	21ur-3027	0.319388	0.736102	0.959622	1.066	13.0951	34.5368
WBGene00046869	C31H1.18	21ur-2938	0	0	0.0913925	0.0426399	0.331989	1.23346
WBGene00046870	F26D12.9	21ur-2236	0.0709751	0.160022	0.137089	0.17056	1.54928	2.05576
WBGene00046872	Y105C5B.162	21ur-4739	63.4163	50.535	48.9864	40.2095	900.502	791.88
WBGene00046873	Y116A8C.83	21ur-3952	2.62608	3.68051	3.19874	3.66704	28.1084	44.7643
WBGene00046874	Y40H7A.56	21ur-3492	1.1356	1.63223	1.55367	1.53504	26.1165	28.7293
WBGene00046875	Y17G9A.11	21ur-103	2.48413	2.59236	4.47823	4.05079	28.5511	42.4001
WBGene00046876	Y105C5B.163	21ur-3941	0.0709751	0.0640089	0.548355	0.17056	3.91009	7.29796
WBGene00046877	Y41E3.65	21ur-1673	0.532314	0.7201	1.59937	1.32184	9.8859	16.6774
WBGene00046878	F38C2.20	21ur-1225	0.425851	0.320044	0.776837	0.682239	3.98387	7.60633
WBGene00046879	Y57G11C.149	21ur-2172	5.85545	5.34474	13.7546	12.2803	73.5909	164.256
WBGene00046880	Y73F8A.163	21ur-5054	1.95182	1.4722	1.78215	1.96144	30.5061	36.1301
WBGene00046881	Y37A1B.52	21ur-969	2.34218	1.31218	3.10735	1.7056	29.547	58.3837
WBGene00046882	Y105C5A.158	21ur-5234	136.343	155.238	216.966	217.592	1183.8	1575.23
WBGene00046883	Y57G11C.150	21ur-1135	1.49048	1.53621	1.46228	1.57768	19.6242	23.3843
WBGene00046884	F55B11.22	21ur-1681	6.70715	5.50476	16.4964	19.6144	119.332	221.714
WBGene00046885	Y105C5A.159	21ur-2292	4.61338	5.44076	5.52925	4.51983	65.9183	74.9326
WBGene00046886	F26D12.10	21ur-2427	0.0354876	0	0	0	0.147551	1.49043
WBGene00046887	Y57G11C.151	21ur-2678	0.567801	0.736102	1.37089	0.980719	13.796	21.5341
WBGene00046888	Y37A1B.53	21ur-1342	2.5551	1.82425	1.64507	2.51576	65.5125	38.8539
WBGene00046889	Y41E3.66	21ur-215	0.567801	0.28804	0.456963	0.469039	10.9925	14.8529
WBGene00046890	Y57G11C.152	21ur-5250	0	0	0.0456963	0	0.0737754	0.205576
WBGene00046891	Y116A8C.84	21ur-5089	0.479082	0.688096	0.776837	1.066	11.5274	21.971
WBGene00046892	Y105C5B.164	21ur-4249	0.354876	0.384053	0.776837	0.724879	3.72566	8.01748
WBGene00046893	Y73F8A.164	21ur-2160	0.532314	0.704098	0.502659	0.980719	11.8409	9.09676
WBGene00046894	Y37A1B.54	21ur-2831	3.69071	2.81639	11.4241	11.6407	77.4641	159.527
WBGene00046895	K02B2.9	21ur-4302	8.46379	10.1134	11.287	8.20819	109.852	140.589
WBGene00046896	ZK381.12	21ur-870	0	0	0.0456963	0.0426399	0.0368877	0.359759
WBGene00046897	C11D2.21	21ur-2262	0.0709751	0.0320044	0.228481	0.2132	0.700866	2.56971
WBGene00046898	Y105C5B.165	21ur-4987	0.851702	0.704098	0.913925	0.469039	10.513	9.97046
WBGene00046899	Y105C5A.160	21ur-1070	0.0354876	0	0.137089	0.17056	0.848417	2.77528
WBGene00046900	Y116A8C.85	21ur-235	23.6702	24.6114	19.4666	20.8509	401.08	382.167
WBGene00046901	Y57G11C.153	21ur-3612	0.14195	0.0640089	0.319874	0.0852799	0.922192	4.11153
WBGene00046902	Y105C5B.166	21ur-1689	1.84535	2.49635	2.33051	1.32184	34.1949	29.346
WBGene00046903	Y51H4A.117	21ur-1292	2.02279	4.3526	7.22001	6.14015	42.4208	100.321
WBGene00046904	F44E8.10	21ur-3828	0.922677	1.4562	4.56963	3.75232	20.5096	54.8889
WBGene00046905	Y40H7A.57	21ur-1397	0	0	0.0456963	0	0.110663	0.616729
WBGene00046906	T23G4.16	21ur-4851	0.177438	0.224031	0.251329	0.25584	1.6415	2.36413
WBGene00046907	F26D12.11	21ur-3868	3.93912	3.71252	5.75773	5.41527	86.3172	114.609
WBGene00046908	M199.23	21ur-5174	2.2712	2.20831	3.83849	4.00815	19.2554	35.8217
WBGene00046909	Y67A10A.50	21ur-175	3.8504	3.5685	8.22533	7.84575	29.3626	71.7462
WBGene00046910	Y37A1B.55	21ur-557	5.78447	7.13699	9.04786	8.74119	64.1846	122.832
WBGene00046911	Y57G11C.154	21ur-4274	2.05828	1.60022	4.02127	4.30663	25.4894	83.978
WBGene00046912	Y105C5B.167	21ur-582	1.02914	1.05615	1.09671	1.19392	11.5458	15.9836
WBGene00046913	Y43D4A.24	21ur-725	0.0354876	0.0320044	0.228481	0.0852799	1.43862	3.13504
WBGene00046914	Y105C5B.168	21ur-821	4.40046	4.19258	3.92988	3.15536	65.6232	66.247
WBGene00046915	Y57G11C.155	21ur-2420	0.390363	1.24817	1.64507	1.32184	16.1568	27.5472
WBGene00046916	Y73F8A.165	21ur-1505	0.0354876	0.0320044	0.0456963	0.0852799	0.442652	0.154182
WBGene00046918	Y105C5A.161	21ur-1099	1.34853	1.12016	1.14241	0.810159	17.8536	22.6134
WBGene00046919	Y57G11C.156	21ur-2395	0.0709751	0.0320044	0.182785	0.0852799	1.84438	1.43903
WBGene00046920	Y51H4A.119	21ur-603	76.2983	65.4811	80.6768	84.2565	1116.92	848.003
WBGene00046921	Y43D4A.25	21ur-2645	0	0.0640089	0.0456963	0.0426399	1.36484	1.07928
WBGene00046922	Y37A1B.56	21ur-1477	2.28895	2.8964	8.13394	7.78179	65.1252	140.229
WBGene00046923	Y45F10D.26	21ur-4292	9.15579	10.5615	6.90014	7.80311	73.7385	79.1469
WBGene00046924	Y57G11C.157	21ur-358	0	0.0640089	0	0.12792	2.9879	4.47129
WBGene00046925	Y105C5B.169	21ur-1462	1.77438	2.24031	1.73646	1.7056	25.0836	18.7075
WBGene00046926	B0513.18	21ur-4407	1.91633	1.08815	3.56431	3.6244	12.7631	27.65
WBGene00046927	Y41E3.67	21ur-3260	2.50187	2.80039	2.87886	2.00408	67.2094	45.638
WBGene00046928	Y57G11C.158	21ur-2154	0.0709751	0.0640089	0.0456963	0.0852799	0.331989	0.205576
WBGene00046929	Y51H4A.120	21ur-4576	0	0.0320044	0.182785	0.0852799	0.885304	0.411153
WBGene00046930	Y7A9A.8	21ur-1751	0.674264	0.480067	1.09671	1.2792	8.22595	18.6561
WBGene00046931	Y105C5A.162	21ur-3195	0.0709751	0.0640089	0.36557	0.0426399	5.6807	14.8015
WBGene00046932	H25K10.20	21ur-2928	0.106463	0.480067	1.37089	1.4924	7.26687	18.9644
WBGene00046933	Y4C6A.10	21ur-3607	27.1835	25.0915	36.9683	28.6967	271.862	317.256
WBGene00046934	Y105C5B.170	21ur-5178	0.603289	0.768107	1.1881	1.066	4.27897	3.4434
WBGene00046935	Y57G11C.159	21ur-3088	0	0.0960133	0	0.0852799	0.737754	0.308365
WBGene00046936	R05A10.23	21ur-169	13.2724	13.4419	12.932	11.6833	80.8947	64.0884
WBGene00046937	Y73B6BL.55	21ur-4751	1.1356	1.24817	3.24443	3.92288	18.2225	67.8402
WBGene00046938	Y51H4A.121	21ur-2126	0.319388	0.28804	0.182785	0.25584	1.99194	3.34062
WBGene00046940	Y73F8A.166	21ur-2538	8.16214	8.57719	6.169	7.58991	203.989	172.427
WBGene00046941	F56F12.5	21ur-3572	1.84535	1.79225	3.06165	1.62032	24.1614	32.2755
WBGene00046942	Y41E3.68	21ur-1910	6.06837	4.92868	9.13925	7.50463	178.278	187.537
WBGene00046944	Y57G11C.160	21ur-1483	3.47778	3.20044	2.37621	2.38784	43.3061	45.8949
WBGene00046945	Y105C5B.171	21ur-4452	0.532314	0.416058	0.959622	0.596959	8.26284	23.2301
WBGene00046946	C47A4.26	21ur-2756	0	0.128018	0	0.0426399	0.590203	0.102788
WBGene00046947	Y105C5B.172	21ur-3940	10.6463	13.0578	10.1903	10.3615	190.414	136.246
WBGene00046948	Y105C5A.164	21ur-2252	2.90998	3.6005	3.26728	3.38988	31.1701	29.2946
WBGene00046949	Y57G11C.161	21ur-1102	5.21667	7.84109	6.1233	4.98887	83.108	89.4771
WBGene00046951	H08M21.2	21ur-762	4.22302	4.44862	11.0128	10.66	51.6059	112.245
WBGene00046952	Y51H4A.122	21ur-3936	20.2989	23.3312	26.8237	27.2469	383.3	348.812
WBGene00046953	Y57G11C.162	21ur-1484	0.177438	0.416058	0.411266	0.426399	3.46744	3.85456
WBGene00046954	Y57G11B.35	21ur-4524	0	0.0640089	0.0913925	0.0426399	0.110663	0.668123
WBGene00046955	C27H2.21	21ur-5105	9.83006	10.1134	11.6525	9.93511	222.175	208.994
WBGene00046956	Y57G11C.163	21ur-260	0.177438	0.0640089	0.0913925	0.0852799	0.331989	0.668123
WBGene00046957	Y45F10D.27	21ur-4680	0.993652	1.31218	2.10203	1.79088	16.5995	19.9409
WBGene00046958	C31H1.19	21ur-3108	0.283901	0.224031	0.913925	0.38376	2.9879	8.63421
WBGene00046959	Y41E3.69	21ur-607	14.0531	14.466	11.6525	12.1737	124.201	141.951
WBGene00046960	Y105C5B.173	21ur-3816	22.925	27.2038	20.4262	21.4905	277.875	303.482
WBGene00046961	C47A4.27	21ur-1564	0.212925	0.352049	0.456963	0.469039	5.82825	9.5593
WBGene00046962	F55B11.23	21ur-2611	0.390363	0.320044	1.1881	1.36448	3.91009	12.9513
WBGene00046963	T06A10.21	21ur-1367	351.575	305.594	328.625	394.803	4953.52	3796.66
WBGene00046964	Y105C5A.165	21ur-2086	94.4679	110.639	78.5519	90.8231	1078.74	1039.03
WBGene00046965	F13G11.20	21ur-3665	3.01644	2.97641	6.62596	7.20615	32.7932	91.2245
WBGene00046966	Y105C5B.174	21ur-4063	7.73629	9.12127	23.6707	22.1728	141.354	287.55
WBGene00046967	F02H6.16	21ur-1466	12.5271	9.05726	8.36242	12.3656	286.912	228.858
WBGene00046968	Y105C5B.175	21ur-201	0.408107	0.224031	0.753988	0.554319	3.59655	9.73918
WBGene00046969	Y57G11C.164	21ur-868	0	0	0.0456963	0	0.221326	0.719517
WBGene00046970	Y73F8A.167	21ur-1899	0.567801	0.672093	1.2338	1.19392	9.70146	9.76488
WBGene00046971	Y105C5A.166	21ur-452	0.283901	0.192027	0.137089	0.25584	3.20923	3.90595
WBGene00046972	Y37A1A.15	21ur-3094	0.354876	0.28804	0.456963	0.469039	2.54525	4.57408
WBGene00046973	Y105C5A.167	21ur-1682	0.177438	0.448062	0.319874	0.34112	4.61096	5.1908
WBGene00046974	Y57G11B.36	21ur-469	4.40046	5.56877	5.16368	4.56247	83.9195	83.2071
WBGene00046975	Y51H4A.123	21ur-4501	0	0.0320044	0.0456963	0	0.295101	0.256971
WBGene00046977	Y105C5B.176	21ur-698	0.354876	0.192027	0.388418	0.36244	4.44497	4.26571
WBGene00046978	Y57G11C.165	21ur-75	0.567801	0.352049	0.959622	0.426399	3.39367	8.63421
WBGene00046979	Y57G11C.166	21ur-1522	0.0354876	0.128018	0.137089	0.2132	1.40173	1.23346
WBGene00046980	Y7A9B.2	21ur-1619	4.1343	5.44076	4.15836	3.75232	104.115	79.2754
WBGene00046981	C06E7.17	21ur-3003	0.248413	0.320044	0.411266	0.639599	8.22595	12.1804
WBGene00046983	Y57G11C.167	21ur-4353	0.106463	0.0960133	0.594051	0.724879	1.84438	9.97046
WBGene00046984	Y51H4A.125	21ur-3121	0.532314	0.480067	0.36557	0.29848	5.42249	5.65335
WBGene00046985	Y73F8A.169	21ur-1176	0.0709751	0	0.0913925	0	0.184438	0.411153
WBGene00046986	Y73F8A.170	21ur-2685	7.94922	7.9051	9.96179	8.95439	190.156	179.006
WBGene00046987	Y51H4A.126	21ur-1312	7.34593	10.7855	19.2838	16.1605	86.391	189.336
WBGene00046988	Y105C5A.168	21ur-4190	2.28895	2.08029	6.30608	6.31071	32.8669	88.7319
WBGene00046989	C08F11.29	21ur-3349	3.40681	3.36047	3.29013	2.21728	37.0352	39.0595
WBGene00046990	Y105C5B.177	21ur-5236	4.79082	4.99269	3.92988	3.58176	71.3408	56.5592
WBGene00046991	Y105C5A.169	21ur-2787	0.0354876	0.0960133	0.0456963	0.0852799	0.534871	1.00218
WBGene00046992	Y51H4A.127	21ur-3586	0.106463	0.0640089	0.0456963	0	0.368877	0.411153
WBGene00046993	Y105C5B.178	21ur-5144	1.7034	1.4082	5.30077	5.15943	48.9131	142.773
WBGene00046994	H08M01.17	21ur-2977	1.45499	0.832116	2.14772	2.47312	16.9683	37.5177
WBGene00046995	Y57G11A.28	21ur-3473	46.1338	61.1285	37.6994	58.7152	808.246	703.174
WBGene00046996	Y116A8C.86	21ur-52	1.40176	1.18416	4.13551	3.58176	10.1257	24.1295
WBGene00046997	Y105C5B.179	21ur-153	0.212925	0.384053	0.685444	0.38376	11.3983	24.1038
WBGene00046998	Y51H4A.128	21ur-4466	1.1356	0.992138	2.19342	1.62032	16.0093	41.4236
WBGene00046999	T06A10.22	21ur-2828	1.7034	2.30432	4.98089	3.45384	19.0709	51.1371
WBGene00047000	C47A4.28	21ur-5259	0.0354876	0.0320044	0.137089	0.0426399	1.99194	3.70038
WBGene00047001	R05A10.24	21ur-681	1.02914	0.960133	2.4676	2.64368	19.8087	50.0065
WBGene00047002	Y41E3.70	21ur-1450	1.63243	1.82425	5.16368	6.26807	39.728	104.279
WBGene00047003	Y41E3.71	21ur-988	0	0	0.0913925	0.0426399	0.590203	1.90158
WBGene00047005	Y57G11B.37	21ur-571	0.603289	1.15216	4.15836	4.60511	22.5753	73.6991
WBGene00047006	Y51H4A.129	21ur-3783	0.0709751	0.0640089	0.137089	0.12792	0.405765	2.82668
WBGene00047007	Y64G10A.52	21ur-284	3.97461	3.90454	4.8438	5.15943	64.2768	61.4673
WBGene00047008	K01G12.5	21ur-2358	0.283901	0.672093	1.59937	1.79088	1.73372	13.4139
WBGene00047009	Y64G10A.53	21ur-24	7.84275	8.20914	10.236	10.7879	213.58	260.851
WBGene00047010	Y73F8A.171	21ur-3593	0.0354876	0.0320044	0	0.0426399	1.10663	1.95298
WBGene00047011	Y64G10A.54	21ur-4337	0	0.0160022	0.0456963	0.0426399	0.0922192	0.411153
WBGene00047012	Y64G10A.55	21ur-5364	4.79082	5.21672	4.29545	3.4112	85.9483	73.0824
WBGene00047013	Y116A8B.11	21ur-4684	67.5683	81.0673	68.3616	85.2373	1046.21	957.061
WBGene00047014	Y73F8A.172	21ur-4589	59.0158	50.599	37.4252	45.2836	1324.75	819.016
WBGene00047015	Y57G11C.168	21ur-438	6.88459	4.81667	7.53988	7.80311	198.972	145.343
WBGene00047016	C55C3.13	21ur-4664	0.0354876	0	0.0913925	0.0852799	0.0737754	1.23346
WBGene00047017	B0513.19	21ur-3636	0.354876	0.352049	0.959622	0.682239	6.30779	12.8999
WBGene00047018	Y10G11A.10	21ur-854	0.816214	1.69624	2.19342	2.30256	19.0709	29.2432
WBGene00047019	Y105C5A.170	21ur-2902	72.3946	70.2818	91.027	95.8972	839.047	1092.69
WBGene00047020	Y57G11C.169	21ur-4325	0.106463	0.160022	0.274178	0.12792	0.922192	4.88244
WBGene00047021	F52B11.16	21ur-108	28.4255	30.6283	62.1926	82.9347	474.154	873.957
WBGene00047023	Y105C5B.180	21ur-908	50.6408	45.1583	52.6421	55.901	1355.51	1465.97
WBGene00047024	Y73B6BL.56	21ur-3958	0.319388	0.192027	0.502659	0.682239	2.84035	9.04536
WBGene00047025	Y37A1B.57	21ur-4391	5.73124	4.78466	4.40969	3.198	28.4773	44.7643
WBGene00047026	Y41E3.72	21ur-2415	1.31304	0.800111	0.502659	0.895439	11.9147	9.40512
WBGene00047027	C06E7.18	21ur-3600	0.14195	0.320044	0.525507	0.596959	3.65188	9.86767
WBGene00047028	Y41E3.73	21ur-4825	7.84275	8.92924	7.72267	8.82647	90.965	125.504
WBGene00047029	Y105C5A.171	21ur-1375	0.212925	0.57608	0.228481	0.682239	6.67667	4.52268
WBGene00047030	F52B11.17	21ur-2167	0.283901	0.128018	0.73114	0.17056	3.02479	6.57844
WBGene00047031	Y73F8A.173	21ur-1039	2.94547	4.67265	3.10735	3.02744	59.6843	51.6511
WBGene00047032	Y57G11C.170	21ur-3924	0.212925	0.28804	0.639748	0.2132	1.8075	4.72826
WBGene00047033	Y116A8B.12	21ur-5110	0.390363	0.160022	0.137089	0.0852799	1.99194	6.1159
WBGene00047034	Y4C6B.13	21ur-5279	0	0.0960133	0.137089	0.0426399	1.62306	2.77528
WBGene00047035	Y73B6BL.57	21ur-2591	0	0	0.0456963	0	0.221326	0.308365
WBGene00047036	Y10G11A.11	21ur-2578	0.212925	0.256036	0.228481	0.17056	1.84438	3.64898
WBGene00047037	Y105C5B.181	21ur-5166	8.30409	7.169	7.63128	3.96551	96.4613	131.98
WBGene00047038	Y73B6BL.58	21ur-2182	0.0709751	0.256036	0.0913925	0.12792	0.516428	1.85019
WBGene00047040	Y51H4A.130	21ur-5420	0.0354876	0.0640089	0.0913925	0.0426399	0.331989	0.976488
WBGene00047041	F13G11.21	21ur-4815	0.461338	0.512071	0.822533	0.554319	2.32392	10.0218
WBGene00047042	Y45F10B.23	21ur-3530	2.94547	4.25659	3.83849	6.26807	36.4081	44.4559
WBGene00047043	Y105C5A.172	21ur-1043	2.23572	3.26445	4.8438	4.22135	26.7067	54.4264
WBGene00047044	C39H7.17	21ur-4758	0.106463	0.0640089	0.297026	0.25584	1.97349	4.88244
WBGene00047045	Y105C5B.183	21ur-196	0.0354876	0.0160022	0.0685444	0.02132	0.147551	1.05358
WBGene00047046	Y116A8A.31	21ur-775	1.38402	1.21617	1.98779	1.53504	39.894	44.8157
WBGene00047047	Y73F8A.174	21ur-3067	0.603289	0.256036	1.37089	1.23656	7.85708	21.8425
WBGene00047048	Y45F10D.28	21ur-1608	0.709751	0.928129	1.05101	0.767519	9.55391	14.8529
WBGene00047049	Y73F8A.175	21ur-4608	0.461338	0.672093	1.41658	1.15128	5.16428	15.2127
WBGene00047050	Y105C5A.173	21ur-1046	0.319388	0.416058	0.639748	0.34112	4.02076	5.70475
WBGene00047051	Y105C5B.184	21ur-1319	0.212925	0.160022	1.00532	1.15128	6.23402	17.6282
WBGene00047052	Y57G11C.171	21ur-2215	0.248413	0.320044	0.228481	0.29848	6.45535	6.52705
WBGene00047053	C10G6.7	21ur-594	4.61338	6.4649	7.44849	9.38079	82.7391	141.334
WBGene00047054	Y37A1A.16	21ur-4030	0.248413	0.384053	0.319874	0.2132	4.61096	9.76488
WBGene00047055	Y37A1B.58	21ur-5432	27.006	34.0207	29.1999	24.987	410.08	328.203
WBGene00047056	Y40H7A.59	21ur-1732	0.425851	0.384053	1.14241	0.596959	7.41443	23.6927
WBGene00047057	F13G11.22	21ur-1244	0.354876	0.28804	1.09671	1.02336	9.51702	24.7206
WBGene00047058	M199.24	21ur-5111	68.2249	88.9723	60.2734	65.964	670.895	741.283
WBGene00047059	Y105C5A.174	21ur-4945	0.0177438	0	0.0228481	0.02132	0.0553315	0.179879
WBGene00047060	LLC1.14	21ur-4182	0.0354876	0.0640089	0.36557	0.0852799	1.32796	6.83542
WBGene00047061	Y73B6BL.59	21ur-818	0.319388	0.224031	0.36557	0.25584	2.80346	5.60196
WBGene00047062	Y105C5A.175	21ur-2774	6.63618	6.75294	6.6945	5.09547	104.706	139.124
WBGene00047063	H25K10.21	21ur-3537	12.3142	13.7619	11.5155	10.1057	225.052	223.153
WBGene00047064	Y57G11A.29	21ur-5019	7.94922	8.11313	6.51172	6.45995	111.899	83.721
WBGene00047065	Y41E3.74	21ur-503	1.06463	0.832116	0.913925	0.980719	10.6605	17.9879
WBGene00047066	Y57G11C.172	21ur-3146	0.319388	0.256036	0.137089	0.0426399	2.43459	2.20995
WBGene00047067	Y51H4A.131	21ur-123	0.0354876	0.0640089	0	0	0.442652	1.18206
WBGene00047068	Y73F8A.176	21ur-808	4.64887	4.57664	6.0776	6.65183	51.4583	52.4734
WBGene00047069	Y64G10A.56	21ur-1131	0	0.0320044	0.0913925	0.17056	0.700866	0.976488
WBGene00047070	Y105C5A.176	21ur-2012	0	0	0.0456963	0.0426399	0	0.719517
WBGene00047071	Y116A8A.32	21ur-3973	1.68566	1.31218	1.66791	0.895439	52.1039	27.4958
WBGene00047072	Y57G11C.173	21ur-994	7.87824	7.52104	10.0075	8.78383	131.947	172.376
WBGene00047073	Y116A8C.87	21ur-5037	1.63243	2.27232	1.82785	1.83352	21.6531	19.6839
WBGene00047074	Y105C5B.185	21ur-2714	0.745239	0.992138	0.913925	0.511679	14.6075	15.6752
WBGene00047075	R05A10.25	21ur-1362	0.638776	0.384053	1.41658	0.895439	10.181	15.9322
WBGene00047077	Y105C5B.186	21ur-4670	3.51327	2.52835	4.61532	3.88024	46.2203	52.7303
WBGene00047078	Y65A5A.7	21ur-1497	8.30409	9.48932	7.01438	10.6173	151.479	86.9074
WBGene00047079	C11D2.22	21ur-4902	0.0177438	0	0.0456963	0.02132	0.0184438	0.0513941
WBGene00047080	Y57G11C.174	21ur-3981	0.638776	0.512071	0.319874	0.426399	4.90606	3.77747
WBGene00047081	Y7A9A.9	21ur-4209	1.88084	2.27232	2.97026	1.7056	21.9851	25.7998
WBGene00047082	C08F11.30	21ur-2161	3.65522	2.97641	7.03723	4.56247	30.8381	67.2235
WBGene00047083	C06E7.19	21ur-5196	3.37132	4.48062	6.58026	5.03151	43.3799	65.5789
WBGene00047084	C31H1.20	21ur-5028	0.0354876	0	0.0913925	0.0852799	1.25418	2.67249
WBGene00047085	Y57G11C.175	21ur-3311	31.4065	30.5002	28.5602	32.2784	357.147	407.966
WBGene00047086	Y57G11C.176	21ur-4536	2.96321	3.02442	2.99311	3.13404	64.7379	41.7577
WBGene00047087	H25K10.22	21ur-382	0	0	0	0	0.110663	0.0513941
WBGene00047088	Y73F8A.177	21ur-5263	0.14195	0.0960133	0.548355	0.29848	1.69683	4.11153
WBGene00047089	Y105C5A.177	21ur-1360	0.0354876	0.0640089	0.228481	0.469039	3.43055	6.32147
WBGene00047090	Y40H7A.60	21ur-3447	0.177438	0.0960133	0.36557	0.2132	2.28704	6.68123
WBGene00047091	Y51H4A.133	21ur-1352	17.5663	21.539	17.4103	21.9169	264.337	221.457
WBGene00047092	Y116A8A.33	21ur-2909	1.24206	1.69624	3.7014	4.09343	29.9159	63.7801
WBGene00047093	LLC1.15	21ur-4786	0.532314	0.57608	1.09671	0.511679	10.6237	7.8633
WBGene00047094	Y105C5A.178	21ur-3432	1.91633	2.52835	7.12862	5.03151	20.9522	58.4351
WBGene00047095	Y43D4A.26	21ur-2304	0.0354876	0.224031	0.548355	0.29848	1.40173	2.82668
WBGene00047096	H08M01.18	21ur-2892	0.0709751	0.192027	0.182785	0.25584	3.72566	4.67686
WBGene00047097	Y105C5B.187	21ur-836	0.0354876	0.192027	0.36557	0.0426399	1.03286	1.7474
WBGene00047098	Y105C5B.188	21ur-1937	0.390363	0.320044	0.822533	0.852799	5.0905	11.9234
WBGene00047099	H32C10.11	21ur-2541	0.674264	0.640089	0.685444	0.767519	9.66457	14.2362
WBGene00047100	Y105C5A.179	21ur-4513	1.59694	1.82425	1.69076	1.74824	16.2306	17.9365
WBGene00047101	Y40H7A.61	21ur-2874	0.177438	0.0640089	0.0456963	0.0426399	1.36484	1.64461
WBGene00047102	C45E5.10	21ur-5094	0.532314	0.352049	0.502659	0.682239	5.34871	15.1099
WBGene00047103	Y116A8B.13	21ur-4888	0	0.0640089	0.0913925	0	0.737754	2.20995
WBGene00047104	Y57G11C.177	21ur-4043	6.67166	8.89723	7.72267	5.96959	72.7794	52.5762
WBGene00047105	Y105C5B.189	21ur-1118	0.567801	0.896124	1.05101	0.724879	7.93085	8.22306
WBGene00047106	Y51H4A.134	21ur-3073	0.0354876	0	0.0456963	0	0.258214	0.925094
WBGene00047107	Y37A1A.17	21ur-5446	0.532314	0.416058	0.411266	0.34112	7.67264	13.9792
WBGene00047108	C47A4.29	21ur-2117	2.34218	1.95227	5.02659	3.88024	57.2128	71.9003
WBGene00047109	T06A10.23	21ur-564	0.0709751	0	0.0456963	0.0852799	0.516428	2.15855
WBGene00047110	C47A4.30	21ur-2598	0.14195	0.0960133	0.319874	0.29848	1.84438	3.03225
WBGene00047111	C45E5.11	21ur-2984	0.106463	0.192027	1.00532	1.066	2.6928	8.6856
WBGene00047112	Y105C5B.190	21ur-5325	0.603289	0.672093	1.50798	1.44976	4.68474	17.8851
WBGene00047113	Y41E3.75	21ur-1555	3.22937	4.44862	4.06697	4.22135	61.3811	80.6373
WBGene00047114	H32C10.12	21ur-1204	0.745239	0.512071	1.55367	1.19392	15.4559	23.7441
WBGene00047115	H12I19.21	21ur-4794	0.390363	0.224031	0.319874	0.25584	2.72969	4.00874
WBGene00047116	R05A10.26	21ur-3173	5.25216	4.83267	9.7333	8.82647	76.7264	127.766
WBGene00047117	Y51H4A.135	21ur-20	0.532314	0.448062	0.959622	0.980719	7.85708	19.3242
WBGene00047118	H12I19.22	21ur-1210	23.9186	23.0432	70.4636	73.426	329.407	842.092
WBGene00047119	Y7A9D.12	21ur-3457	0.354876	0.832116	2.14772	2.38784	13.132	36.7982
WBGene00047120	Y105C5B.191	21ur-892	0.354876	0.416058	0.685444	0.682239	3.57811	12.1804
WBGene00047121	Y73F8A.178	21ur-2517	0.301644	0.160022	0.456963	0.469039	6.21558	8.94257
WBGene00047122	F26D12.12	21ur-4144	0.0354876	0.0640089	0.319874	0.34112	0.885304	1.28485
WBGene00047123	C35D6.27	21ur-1327	0.354876	0.736102	0.913925	0.554319	11.7303	17.0114
WBGene00047124	Y41E3.76	21ur-5008	2.83901	3.26445	3.24443	3.07008	50.6468	56.0196
WBGene00047125	LLC1.16	21ur-1871	6.24581	6.83295	5.80343	5.99091	67.8549	74.4444
WBGene00047126	F13G11.23	21ur-4172	0	0	0.0456963	0.0426399	0	0.0513941
WBGene00047127	H25K10.23	21ur-3000	0.354876	0.128018	0.411266	0.511679	4.72162	6.73263
WBGene00047128	Y51H4A.136	21ur-365	0	0	0	0.02132	0.0368877	0.231273
WBGene00047129	H25K10.24	21ur-3282	0.461338	0.736102	1.41658	1.7056	5.0905	15.5724
WBGene00047130	Y57G11A.30	21ur-1301	0.212925	0.0960133	0.319874	0.25584	3.72566	6.27008
WBGene00047131	Y105C5B.192	21ur-5401	51.8473	55.3037	50.7686	62.5528	639.559	544.983
WBGene00047132	C45E5.12	21ur-1601	0.390363	0.208029	0.799685	0.426399	6.28935	12.2061
WBGene00047133	H25K10.25	21ur-1054	0	0	0	0	0.368877	0.205576
WBGene00047134	Y116A8C.88	21ur-11	0.851702	0.608084	2.97026	3.28328	16.6732	45.0726
WBGene00047135	Y67A10A.51	21ur-3183	4.04558	4.2886	10.0989	8.52799	33.3834	89.7341
WBGene00047136	Y43D4A.27	21ur-3656	2.94547	3.32846	6.30608	4.64775	47.3269	73.1338
WBGene00047137	Y73F8A.179	21ur-2098	1.38402	1.66423	5.16368	4.39191	39.8387	120.519
WBGene00047138	H08M01.19	21ur-1770	8.58799	6.27287	6.94583	8.10159	192.996	163.022
WBGene00047139	Y45F10D.29	21ur-647	0	0.0960133	0.0456963	0.0426399	0.221326	1.38764
WBGene00047140	Y57G11C.178	21ur-3860	0.390363	0.480067	0.456963	0.2132	7.34065	6.83542
WBGene00047141	Y105C5B.193	21ur-2369	0.212925	0.128018	0.137089	0.12792	1.06974	2.46692
WBGene00047142	Y57G11B.38	21ur-2005	2.90998	2.04828	2.05633	2.5584	558.848	438.803
WBGene00047143	Y105C5B.194	21ur-1905	0.283901	0.128018	0.0456963	0.12792	1.47551	1.54182
WBGene00047144	VY10G11R.13	21ur-1109	1.56145	1.05615	0.822533	1.15128	25.305	27.2389
WBGene00047145	Y51H4A.137	21ur-4215	0.0532314	0.0960133	0.114241	0.0852799	2.04727	2.63823
WBGene00047146	Y105C5B.195	21ur-4133	0.674264	0.736102	1.46228	2.00408	4.64785	8.53142
WBGene00047147	T27E7.19	21ur-3371	0.319388	0.0640089	0.36557	0.12792	1.62306	2.98086
WBGene00047150	Y37A1B.59	21ur-3833	0.212925	0.128018	0.0913925	0	1.21729	1.90158
WBGene00047151	Y45F10D.30	21ur-2390	0.177438	0.0640089	0.411266	0.682239	9.03748	20.2493
WBGene00047152	F38C2.21	21ur-2956	0.496826	0.352049	0.456963	0.17056	2.72969	7.8119
WBGene00047153	Y64G10A.57	21ur-2744	0.212925	0.640089	0.685444	0.639599	4.7954	16.7031
WBGene00047154	Y17G9A.12	21ur-3648	0.283901	0.28804	0.685444	0.469039	4.2052	7.04099
WBGene00047155	F55B11.24	21ur-1984	0.390363	0.544076	0.456963	0.29848	3.87321	4.98523
WBGene00047156	Y116A8C.89	21ur-3081	5.1457	5.0247	4.8895	6.90767	20.1407	26.5194
WBGene00047157	Y41E3.77	21ur-925	0.212925	0.0960133	0.274178	0.25584	2.17637	2.46692
WBGene00047158	Y105C5A.181	21ur-3515	1.66792	1.76024	2.10203	3.07008	18.9234	34.2799
WBGene00047159	C35D6.28	21ur-4968	0.106463	0.256036	0.274178	0.25584	1.54928	2.87807
WBGene00047160	Y105C5A.182	21ur-5314	0.14195	0.160022	0.182785	0.25584	2.43459	2.87807
WBGene00047161	Y57G11C.179	21ur-3305	0.922677	0.86412	1.14241	1.87616	17.3372	22.0995
WBGene00047162	Y57G11C.180	21ur-5454	2.59059	3.16844	3.42722	4.00815	77.4641	74.7784
WBGene00047163	C27H2.22	21ur-2554	0.0709751	0.28804	0.159937	0.0852799	3.43055	2.82668
WBGene00047164	F55B11.25	21ur-5275	0.248413	0.192027	0.411266	0.426399	3.17234	11.2553
WBGene00047165	H12I19.23	21ur-1085	86.9091	80.0431	69.5497	74.4493	949.784	764.539
WBGene00047166	Y57G11C.181	21ur-376	0.0354876	0.160022	0.0456963	0.29848	1.77061	2.67249
WBGene00047167	Y40H7A.62	21ur-3130	0.177438	0.28804	0.548355	0.29848	3.24612	9.04536
WBGene00047168	Y45F10D.31	21ur-1598	1.20658	2.01628	4.29545	4.64775	29.2888	68.1486
WBGene00047169	Y4C6B.14	21ur-2158	0.496826	0.352049	1.09671	1.15128	3.43055	17.8851
WBGene00047170	Y105C5A.183	21ur-1761	0	0.0320044	0	0.0426399	0.258214	0.205576
WBGene00047171	Y57G11C.182	21ur-1369	0.0354876	0.256036	0.182785	0.38376	1.99194	9.09676
WBGene00047172	Y116A8C.90	21ur-3620	7.9847	12.9298	9.36773	7.97367	114.684	92.8691
WBGene00047173	C11D2.23	21ur-623	9.01384	12.1617	13.5718	15.3504	128	169.241
WBGene00047174	Y105C5B.196	21ur-4801	0.106463	0.0640089	0.182785	0.0426399	0.221326	2.26134
WBGene00047175	Y105C5B.197	21ur-4927	5.18119	6.4649	4.75241	2.89952	28.1822	18.8616
WBGene00047176	Y51H4A.139	21ur-991	2.41315	2.8484	8.08824	7.54727	5.31183	15.8294
WBGene00047178	Y51H4A.141	21ur-702	6.60069	9.15327	6.58026	10.063	139.786	161.737
WBGene00047179	F36H12.24	21ur-689	0.283901	0.416058	0.36557	0.596959	6.30779	8.22306
WBGene00047180	Y57G11C.183	21ur-2921	3.90363	3.26445	3.31298	2.40916	72.9638	44.0447
WBGene00047181	Y105C5B.198	21ur-5156	2.41315	1.76024	5.80343	6.22543	57.2866	165.386
WBGene00047182	Y105C5B.199	21ur-4003	0	0	0	0	0	0.205576
WBGene00047183	Y73F8A.180	21ur-3855	0	0.0320044	0.0456963	0	0.331989	1.18206
WBGene00047184	B0513.20	21ur-1259	0.532314	0.768107	0.502659	0.682239	7.41443	7.55493
WBGene00047185	Y105C5B.200	21ur-336	0.212925	0.192027	0.0456963	0.17056	1.77061	2.51831
WBGene00047187	C02B10.15	21ur-5430	2.12925	1.98428	3.42722	4.64775	15.6404	43.9934
WBGene00047188	C11D2.24	21ur-622	1.84535	1.60022	2.33051	2.43048	13.9804	33.8687
WBGene00047189	Y51H4A.142	21ur-2255	3.22937	3.48848	2.92456	3.28328	31.3176	38.1344
WBGene00047190	Y73F8A.181	21ur-2710	6.8491	5.58478	6.7402	10.1696	273.485	279.25
WBGene00047191	C46G7.16	21ur-615	0.248413	0.192027	0.274178	0.29848	7.04555	6.9896
WBGene00047192	Y51H4A.143	21ur-1276	0.14195	0.224031	0.913925	0.980719	2.25015	5.96172
WBGene00047193	Y45F10B.24	21ur-1076	0.425851	0.86412	0.548355	0.554319	8.55794	10.3816
WBGene00047194	F38C2.22	21ur-4307	1.4195	2.40033	1.05101	1.15128	18.7758	17.0114
WBGene00047195	F52B11.18	21ur-5293	0	0.0320044	0	0	0.184438	0.102788
WBGene00047196	Y57G11C.184	21ur-294	9.19128	11.2336	7.58558	9.72191	205.649	151.201
WBGene00047197	Y40H7A.63	21ur-5335	2.30669	2.1443	3.10735	1.53504	28.3666	40.293
WBGene00047198	Y105C5B.202	21ur-1742	0	0.0320044	0.182785	0.12792	0.848417	1.49043
WBGene00047199	Y105C5B.203	21ur-3699	0.248413	0.320044	0.548355	0.554319	1.69683	1.79879
WBGene00047200	Y105C5B.204	21ur-5212	2.34218	3.36047	2.65038	2.89952	30.3586	44.2503
WBGene00047201	Y105C5B.205	21ur-2205	0.851702	0.640089	0.822533	0.639599	9.92279	4.00874
WBGene00047202	Y41E3.78	21ur-4714	0.0177438	0.0800111	0.114241	0.14924	1.0513	2.77528
WBGene00047203	Y51H4A.144	21ur-228	0.106463	0.0320044	0.137089	0.0852799	0.922192	0.8737
WBGene00047204	Y41E3.79	21ur-2371	0.14195	0.0960133	0.228481	0.17056	1.8075	2.10716
WBGene00047205	B0350.11	21ur-1749	0.532314	1.02414	2.10203	1.83352	11.4352	31.2476
WBGene00047206	C27H2.23	21ur-2698	1.27755	1.21617	1.37089	1.02336	32.6456	25.3373
WBGene00047207	Y51H4A.145	21ur-3512	0.106463	0.0640089	0.639748	0.511679	0.811529	3.39201
WBGene00047208	Y64G10A.58	21ur-320	3.70845	4.09657	3.33583	3.04876	101.441	99.7816
WBGene00047209	Y73B6BL.60	21ur-267	0.0709751	0	0.182785	0.0852799	1.03286	0.565335
WBGene00047210	Y57G11C.185	21ur-1431	0.0709751	0.128018	0.0913925	0.2132	1.14352	1.43903
WBGene00047211	F55B11.26	21ur-785	1.77438	2.49635	2.23912	2.00408	41.72	46.7172
WBGene00047212	Y51H4A.146	21ur-655	8.02019	10.0494	6.169	4.86095	90.3011	71.3864
WBGene00047213	Y67A10A.52	21ur-4233	8.41055	13.3138	16.0851	16.4164	118.815	233.278
WBGene00047214	Y105C5B.206	21ur-1309	13.9111	17.5384	23.7621	20.5525	99.0434	198.741
WBGene00047215	Y73F8A.182	21ur-2360	1.50822	1.4562	1.16525	1.04468	25.9689	21.0459
WBGene00047216	Y45F10D.32	21ur-1692	4.75533	7.10499	9.64191	10.5321	90.2273	150.122
WBGene00047217	Y41E3.80	21ur-2060	0	0.0320044	0	0	1.06974	0.822306
WBGene00047218	C35D6.29	21ur-3330	0.567801	0.672093	1.82785	2.17464	3.72566	11.9748
WBGene00047219	Y105C5A.184	21ur-5383	0.14195	0.128018	0.456963	0.0852799	1.29107	3.28922
WBGene00047220	C06E7.20	21ur-5187	0.14195	0.128018	0.0913925	0.2132	0.553315	3.13504
WBGene00047222	Y51H4A.147	21ur-1975	4.22302	4.3526	7.67697	8.01631	68.3898	103.251
WBGene00047223	Y57G11C.186	21ur-230	1.02914	0.896124	3.6557	2.36652	11.3799	39.9846
WBGene00047224	Y37A1B.60	21ur-496	0.0709751	0.224031	0.456963	0.852799	4.83229	13.568
WBGene00047225	B0350.13	21ur-3043	1.95182	1.79225	7.26571	6.48127	30.2479	92.4066
WBGene00047226	Y67A10A.53	21ur-3322	3.76168	2.72038	5.52925	4.81831	30.1741	40.8583
WBGene00047227	H25K10.26	21ur-4482	0.14195	0.0960133	0.0456963	0.0426399	0.811529	0.8737
WBGene00047228	Y64G10A.59	21ur-4700	0	0.0320044	0	0.0426399	0.848417	1.28485
WBGene00047229	Y105C5A.185	21ur-4421	0.0532314	0.0640089	0.137089	0.0639599	0.866861	1.31055
WBGene00047230	Y73F8A.183	21ur-5071	0	0.0960133	0.319874	0.2132	1.65995	3.59759
WBGene00047231	C27H2.24	21ur-4228	0.230669	0.14402	0.319874	0.29848	4.0392	3.4691
WBGene00047232	Y105C5A.186	21ur-5184	7.87824	9.18527	11.1956	9.55135	183.442	185.687
WBGene00047233	AC7.11	21ur-4118	0.603289	0.416058	0.868229	0.554319	14.9395	27.65
WBGene00047234	Y105C5A.187	21ur-4874	1.06463	1.92027	1.50798	1.4924	26.0796	19.5298
WBGene00047235	Y73F8A.184	21ur-2295	1.77438	1.24817	2.28481	2.132	9.77524	10.1246
WBGene00047236	Y9C9A.25	21ur-3882	0	0	0	0.25584	0.885304	1.85019
WBGene00047238	Y51H4A.148	21ur-5206	0.283901	0.256036	0.73114	1.10864	9.0006	21.6883
WBGene00047239	Y43D4A.28	21ur-2261	0.14195	0.256036	0.411266	0.34112	5.3856	6.73263
WBGene00047240	Y57G11C.187	21ur-4523	8.05568	9.40931	9.36773	8.18687	127.447	131.774
WBGene00047241	Y105C5B.207	21ur-2284	1.45499	0.86412	0.548355	0.38376	12.3574	7.14378
WBGene00047242	Y105C5A.188	21ur-109	0	0.0640089	0.0456963	0	0.0737754	0.102788
WBGene00047243	Y7A9D.13	21ur-3706	2.44864	2.20831	6.94583	7.84575	64.369	131.055
WBGene00047244	Y105C5B.208	21ur-2622	0.958164	1.05615	2.4219	1.83352	19.2554	43.9934
WBGene00047245	H16O14.8	21ur-2933	2.34218	2.30432	6.1233	7.80311	53.4134	105.307
WBGene00047246	Y105C5A.189	21ur-4090	20.7247	21.443	27.5092	28.3556	271.899	328.717
WBGene00047247	H25K10.27	21ur-2699	0.993652	1.10415	1.69076	1.3858	16.0646	27.0076
WBGene00047248	F52B11.19	21ur-5419	5.81996	5.15272	5.98621	6.82239	87.1656	91.8927
WBGene00047249	F55B11.27	21ur-2270	4.50692	4.22459	4.9352	5.50055	63.6313	82.9501
WBGene00047250	Y105C5A.190	21ur-33	0.425851	0.352049	0.137089	0.12792	3.50433	4.06013
WBGene00047251	Y57G11C.188	21ur-4284	0.532314	0.224031	0.228481	0.0852799	2.58214	4.21432
WBGene00047252	Y37A1B.61	21ur-3353	0.461338	0.512071	1.55367	0.682239	5.34871	17.0628
WBGene00047253	Y116A8C.91	21ur-3232	55.7865	68.3935	53.0077	61.5294	620.451	560.812
WBGene00047254	Y4C6A.11	21ur-1230	0.816214	0.832116	0.822533	0.469039	10.513	13.3625
WBGene00047255	Y105C5A.191	21ur-216	2.94547	4.08057	3.90703	2.62236	29.7499	27.5215
WBGene00047256	Y64G10A.60	21ur-2691	0.0354876	0.0960133	0.0913925	0.29848	1.36484	1.23346
WBGene00047258	Y105C5A.192	21ur-1075	0.674264	0.768107	0.548355	0.469039	14.792	11.3067
WBGene00047259	T12E12.11	21ur-3329	0	0.0320044	0	0	0.110663	0.256971
WBGene00047260	Y57G11A.31	21ur-346	3.93912	5.15272	10.0532	11.0011	50.7206	133.265
WBGene00047261	Y73F8A.185	21ur-4926	3.03419	2.08029	5.82627	6.07619	36.5004	77.1682
WBGene00047262	Y105C5A.193	21ur-2078	0.449509	0.28804	0.852997	0.668026	8.79157	12.129
WBGene00047263	Y105C5A.194	21ur-1158	0.319388	0.176024	0.594051	0.703559	2.8588	6.47566
WBGene00047265	Y57G11C.189	21ur-1694	7.77178	9.69735	16.4964	16.5869	128.701	237.646
WBGene00047266	Y41E3.81	21ur-327	1.38402	1.66423	4.34115	5.11679	32.4243	67.8916
WBGene00047267	Y67A10A.54	21ur-2173	74.5594	77.1307	73.114	84.7256	1296.23	1147.48
WBGene00047268	H08M01.20	21ur-1810	1.31304	1.56822	1.59937	1.44976	19.366	20.8146
WBGene00047269	Y57G11C.190	21ur-2559	0.496826	0.448062	0.182785	0.426399	6.6029	4.88244
WBGene00047270	C52D10.28	21ur-2736	0.106463	0.256036	0.548355	0.17056	4.09453	2.51831
WBGene00047271	Y105C5B.209	21ur-3225	0.461338	0.320044	0.456963	0.724879	3.98387	3.54619
WBGene00047272	Y40H7A.64	21ur-1217	57.9157	68.0734	55.2925	60.037	968.855	956.136
WBGene00047273	Y105C5A.195	21ur-4848	0.319388	0.672093	0.822533	0.554319	7.74641	12.3346
WBGene00047274	Y105C5B.210	21ur-3493	0.106463	0.0320044	0.137089	0.0852799	0.922192	3.18643
WBGene00047275	Y51H4A.150	21ur-4093	10.8237	12.9938	11.3555	9.70059	153.065	125.479
WBGene00047276	Y116A8C.92	21ur-1448	0.674264	0.736102	0.708292	0.426399	9.38792	9.5593
WBGene00047277	Y51H4A.151	21ur-3218	0.248413	0.416058	0.274178	0.25584	3.31989	1.59322
WBGene00047279	Y105C5A.196	21ur-985	0.0354876	0.160022	0.0456963	0.0426399	0.184438	1.49043
WBGene00047280	Y57G11C.191	21ur-5216	1.10011	0.960133	0.913925	0.767519	10.0703	11.2039
WBGene00047281	Y73F8A.186	21ur-5334	1.88084	2.01628	2.37621	2.43048	33.1989	24.258
WBGene00047282	Y105C5B.211	21ur-1444	0.212925	0.0960133	0.228481	0.554319	5.93892	4.70256
WBGene00047283	Y116A8C.93	21ur-2911	3.21162	2.49635	10.1674	10.2123	61.252	142.002
WBGene00047284	C47A4.31	21ur-4917	0.0709751	0.0320044	0.0913925	0	0.221326	0.513941
WBGene00047285	Y105C5A.197	21ur-143	5.60704	5.82481	6.169	5.03151	109.077	73.3394
WBGene00047286	Y105C5B.212	21ur-2967	0.780727	0.57608	2.99311	2.04672	10.8819	31.3504
WBGene00047287	Y41E3.82	21ur-5374	9.08482	10.0174	10.0989	9.97775	129.144	134.653
WBGene00047288	C35D6.30	21ur-1243	0.319388	0.192027	0.274178	0.38376	2.21326	2.46692
WBGene00047289	Y41E3.83	21ur-2636	0.709751	0.768107	1.00532	0.724879	13.2796	13.825
WBGene00047290	Y51H4A.152	21ur-993	0.212925	0.160022	0.274178	0.34112	2.87724	3.90595
WBGene00047291	Y105C5B.213	21ur-1756	5.78447	5.60078	15.6738	16.2032	71.1563	163.999
WBGene00047292	Y64G10A.61	21ur-1716	0.212925	0.28804	0.548355	0.29848	1.14352	4.00874
WBGene00047293	Y73F8A.187	21ur-4028	0	0	0.0913925	0.0426399	0.184438	1.54182
WBGene00047294	Y57G11B.39	21ur-1603	0.0354876	0.192027	0.137089	0.0852799	1.73372	2.46692
WBGene00047295	Y57G11C.192	21ur-4073	0.496826	0.544076	0.959622	0.596959	3.24612	9.86767
WBGene00047296	Y57G11C.193	21ur-4531	6.60069	7.13699	8.31672	6.73711	120.106	117.23
WBGene00047297	Y116A8A.34	21ur-3462	0.0354876	0.352049	0.594051	0.25584	2.58214	7.65772
WBGene00047298	H12I19.24	21ur-2064	0.319388	0.224031	1.00532	0.511679	4.35275	14.0306
WBGene00047299	Y105C5B.214	21ur-3652	0.0177438	0.0800111	0.0228481	0.0426399	0.645535	1.15637
WBGene00047300	Y105C5A.198	21ur-1514	0.248413	0.160022	0.0456963	0.19188	4.38963	3.18643
WBGene00047301	Y57G11A.32	21ur-3021	0.106463	0	0.0456963	0.0426399	0.553315	0.205576
WBGene00047302	Y41E3.84	21ur-3390	0	0	0	0	0	0.0513941
WBGene00047303	Y57G11C.194	21ur-2757	2.16474	1.88826	2.60469	1.066	25.6738	16.6003
WBGene00047304	C47A4.32	21ur-3273	0.461338	0.256036	0.36557	0.469039	1.91816	3.08365
WBGene00047305	Y51H4A.153	21ur-4774	0.106463	0.256036	0.319874	0.25584	2.13949	3.34062
WBGene00047306	Y67A10A.55	21ur-286	0.390363	0.320044	0.411266	0.575639	8.02307	12.8999
WBGene00047307	C09B9.11	21ur-1411	0.0354876	0.0640089	0.0913925	0.0426399	0.95908	1.59322
WBGene00047308	Y37A1B.62	21ur-1268	0.0887189	0.112016	0.159937	0.12792	1.45706	1.20776
WBGene00047309	Y105C5A.199	21ur-1183	0	0	0	0.0426399	0	0.102788
WBGene00047310	Y57G11C.195	21ur-2019	1.04688	1.4242	1.11956	1.08732	16.5441	20.9431
WBGene00047311	C08F11.31	21ur-743	0.390363	0.960133	0.776837	1.23656	9.36947	17.3712
WBGene00047312	W03F8.20	21ur-4445	0.106463	0.416058	0.776837	0.554319	5.20116	15.778
WBGene00047313	Y51H4A.154	21ur-2601	0.159694	0.14402	0.342722	0.12792	2.26859	3.90595
WBGene00047314	Y73F8A.188	21ur-483	0.816214	0.480067	1.73646	2.94216	14.2018	25.3373
WBGene00047315	Y57G11C.196	21ur-835	1.34853	1.18416	0.456963	0.767519	16.4519	13.4653
WBGene00047316	Y105C5B.215	21ur-1237	1.61468	2.1923	1.96494	1.62032	30.3217	29.5516
WBGene00047317	F55B11.28	21ur-3056	0.283901	0.544076	0.36557	0.511679	4.46341	4.67686
WBGene00047318	Y73F8A.189	21ur-4723	6.10386	8.89723	7.49419	4.81831	112.692	114.917
WBGene00047319	C27H2.25	21ur-1474	3.51327	3.84053	6.26039	6.31071	75.9517	83.0015
WBGene00047321	F13G11.24	21ur-3418	0.0709751	0.192027	0.319874	0.25584	4.13142	3.39201
WBGene00047322	Y116A8C.94	21ur-4373	0	0	0	0.0426399	0.0368877	0.462547
WBGene00047323	Y41E3.85	21ur-953	0.14195	0.352049	0.411266	0.17056	1.99194	4.00874
WBGene00047325	Y73F8A.190	21ur-2679	0.106463	0.0640089	0.0913925	0.0426399	1.77061	2.36413
WBGene00047326	C52D10.29	21ur-4876	0.177438	0.128018	0.36557	0.511679	0.590203	3.34062
WBGene00047327	Y43D4A.30	21ur-53	0.106463	0.224031	0.274178	0.0852799	0.663978	1.49043
WBGene00047328	Y73F8A.191	21ur-3017	5.53606	6.09685	6.60311	7.05691	62.1558	88.1666
WBGene00047329	Y10G11A.12	21ur-4601	0.709751	0.608084	0.73114	0.511679	8.44728	8.22306
WBGene00047330	H08M01.21	21ur-1112	0.550057	0.832116	0.73114	0.426399	10.4761	13.4139
WBGene00047331	Y64G10A.62	21ur-2998	0.106463	0.0960133	0.411266	0.29848	1.18041	3.90595
WBGene00047332	Y67A10A.56	21ur-88	169.329	205.421	153.105	171.732	2147.84	1511.24
WBGene00047333	Y105C5B.216	21ur-974	0.0709751	0.192027	0.0913925	0.0852799	0.627091	1.90158
WBGene00047334	Y105C5A.200	21ur-1870	0.248413	0.256036	0.594051	0.29848	2.21326	6.21869
WBGene00047335	Y40H7A.65	21ur-867	2.87449	2.64037	3.56431	4.05079	51.901	62.2383
WBGene00047336	Y57G11C.197	21ur-2993	4.89728	7.15299	6.7859	8.03763	55.516	94.3853
WBGene00047337	Y116A8C.95	21ur-3289	2.02279	2.36833	3.74709	4.00815	25.7476	55.4028
WBGene00047338	Y116A8C.96	21ur-2291	6.21032	5.92082	6.44317	7.97367	72.595	86.7018
WBGene00047339	Y57G11A.33	21ur-3628	0.0532314	0	0.0228481	0.02132	0.461096	0.822306
WBGene00047340	C47A4.33	21ur-429	0.14195	0.28804	0.36557	0.29848	2.43459	6.9896
WBGene00047341	Y105C5A.201	21ur-5283	3.40681	3.04042	2.83317	3.36856	29.215	33.1492
WBGene00047342	F38C2.23	21ur-3754	0.390363	0.224031	0.319874	0.639599	11.3245	25.4915
WBGene00047343	C08F11.32	21ur-1181	13.5563	14.0179	9.32204	13.0052	259.542	181.627
WBGene00047344	Y105C5B.217	21ur-3285	12.8465	10.8175	19.6951	16.1179	87.6083	110.857
WBGene00047345	Y105C5B.218	21ur-5309	0.0177438	0.0640089	0	0.02132	0.829973	0.899397
WBGene00047346	VY10G11R.14	21ur-2264	8.12665	7.02498	6.99153	7.69651	162.693	109.675
WBGene00047347	Y105C5B.219	21ur-2246	0.0709751	0.0640089	0.274178	0.29848	1.54928	3.28922
WBGene00047348	C35D6.31	21ur-3320	287.272	291.368	284.048	336.557	4279.64	4321.63
WBGene00047349	Y41E3.86	21ur-420	3.08742	2.94441	2.87886	1.7056	44.007	41.3209
WBGene00047350	F26D12.13	21ur-3962	0.319388	0.128018	0.36557	0.17056	2.13949	3.64898
WBGene00047351	Y73F8A.192	21ur-2310	0.0709751	0.0640089	0.36557	0.12792	2.76658	4.3685
WBGene00047352	C52D10.30	21ur-3805	2.62608	2.33632	3.10735	3.07008	46.3125	53.4499
WBGene00047353	Y37A1B.63	21ur-1879	0.851702	0.832116	1.00532	1.15128	12.136	13.5166
WBGene00047354	F38C2.24	21ur-478	0.390363	0.448062	0.913925	0.703559	14.1649	28.3181
WBGene00047355	B0273.17	21ur-886	1.34853	1.31218	1.55367	1.9188	29.1782	30.5281
WBGene00047357	ZK616.16	21ur-665	0.248413	0.256036	0.228481	0.17056	5.0905	8.58281
WBGene00047358	Y57G11C.198	21ur-1739	0.922677	0.0960133	1.00532	0.29848	5.45938	12.4374
WBGene00047359	Y57G11C.199	21ur-2635	0.479082	0.400056	0.502659	0.618279	6.41846	10.5101
WBGene00047360	Y51H4A.156	21ur-2332	116.683	112.4	160.805	198.318	795.483	1269.02
WBGene00047361	Y105C5A.203	21ur-4145	6.99105	7.84109	7.26571	6.95031	98.527	128.074
WBGene00047362	Y41E3.87	21ur-124	19.6601	17.2504	22.6653	15.3504	382.747	426.468
WBGene00047363	Y59E9AL.11	21ur-1347	0.248413	0.0960133	0.548355	0.25584	4.97984	10.3302
WBGene00047364	E03H12.12	21ur-4975	3.05193	1.72824	3.97558	2.51576	58.5039	49.1842
WBGene00047365	H25K10.28	21ur-3724	0	0	0.0456963	0	0.110663	0.822306
WBGene00047366	Y43D4A.31	21ur-3168	1.1356	0.832116	0.959622	1.15128	16.7101	15.778
WBGene00047367	Y57G11C.200	21ur-928	5.97374	4.99269	5.42262	5.41527	96.5966	84.5604
WBGene00047368	Y105C5B.220	21ur-4726	0.212925	0.256036	0.502659	0.426399	2.13949	3.4434
WBGene00047369	Y57G11A.34	21ur-4191	0.851702	0.256036	0.594051	0.426399	9.95968	8.99397
WBGene00047370	Y73B6BL.61	21ur-3368	0.0709751	0.0640089	0.274178	0.34112	3.283	6.21869
WBGene00047371	Y105C5B.221	21ur-1927	0	0	0	0	0.0737754	0.0513941
WBGene00047373	Y105C5A.204	21ur-246	0.461338	0.192027	1.46228	1.02336	34.1211	44.5587
WBGene00047374	Y73F8A.193	21ur-1223	0.0354876	0.0640089	0.0913925	0.12792	1.14352	0.925094
WBGene00047375	Y51H4A.157	21ur-4202	0.106463	0.128018	0.137089	0.17056	2.76658	2.82668
WBGene00047376	Y41E3.88	21ur-1065	1.56145	1.72824	1.46228	2.89952	15.2715	18.8616
WBGene00047377	C46G7.17	21ur-3405	6.24581	7.84109	11.3784	12.4935	90.8544	119.132
WBGene00047378	C02B10.16	21ur-2481	0.0709751	0	0.0685444	0.02132	0.461096	0.822306
WBGene00047379	Y37A1B.64	21ur-465	0.177438	0.224031	0.36557	0.426399	1.14352	4.77965
WBGene00047380	Y67A10A.57	21ur-539	0.248413	0.128018	0.319874	0.2132	1.18041	4.3171
WBGene00047381	Y105C5B.222	21ur-2041	0.283901	0.448062	0.411266	0.511679	6.6029	6.1159
WBGene00047382	M03D4.10	21ur-254	3.37132	3.13644	5.71203	7.24879	38.5476	66.8637
WBGene00047383	Y51H4A.158	21ur-4493	0	0.0960133	0.0456963	0	0.442652	1.28485
WBGene00047384	Y73F8A.194	21ur-2790	0.319388	0.352049	0.662596	0.490359	3.59655	5.39638
WBGene00047385	Y57G11C.201	21ur-2111	0.106463	0.128018	0.502659	0.38376	3.17234	8.53142
WBGene00047386	Y17G9A.13	21ur-1855	0.461338	0.43206	0.822533	0.490359	7.06399	12.7714
WBGene00047387	Y57G11B.40	21ur-1943	3.26486	2.8484	3.74709	3.32592	35.3753	49.2869
WBGene00047388	C55C3.14	21ur-2404	0.0709751	0.128018	0.319874	0.25584	5.93892	7.65772
WBGene00047389	Y105C5A.205	21ur-4324	2.69706	4.48062	6.21469	6.43863	42.384	69.5876
WBGene00047390	Y51H4A.159	21ur-2959	0.425851	1.05615	0.456963	0.426399	9.70146	10.3816
WBGene00047391	Y64G10A.63	21ur-1902	0.14195	0.0640089	0.137089	0.17056	3.61499	3.28922
WBGene00047392	B0273.18	21ur-5402	2.23572	3.00842	6.76305	8.27215	29.547	86.1879
WBGene00047393	Y73B6BL.62	21ur-3318	0	0.0960133	0.228481	0.0852799	0.774641	2.26134
WBGene00047394	M03D4.11	21ur-255	0.248413	0.160022	0.73114	0.895439	3.46744	10.8955
WBGene00047395	Y7A9A.10	21ur-3348	3.47778	3.26445	8.04254	8.65591	31.6865	81.2027
WBGene00047396	B0273.19	21ur-525	0.354876	0.736102	1.73646	1.53504	11.1032	19.2728
WBGene00047397	C08F11.33	21ur-3733	5.35862	5.85681	5.62064	5.07415	79.5299	91.6871
WBGene00047398	Y37A1B.65	21ur-2766	6.24581	5.24873	7.4028	6.82239	73.4803	93.9998
WBGene00047399	Y73F8A.195	21ur-3672	0.532314	0.320044	0.73114	0.895439	6.63978	8.01748
WBGene00047400	Y7A9B.3	21ur-4952	30.8742	34.9008	29.634	28.6967	288.757	296.364
WBGene00047401	Y105C5B.223	21ur-1911	0.65652	0.832116	0.708292	0.788839	7.62346	8.67704
WBGene00047402	Y41E3.89	21ur-4242	11.2496	10.9135	12.4751	10.063	184.365	193.447
WBGene00047403	Y51H4A.160	21ur-4111	0	0.0960133	0.0456963	0	0.368877	0.154182
WBGene00047404	Y51H4A.161	21ur-3579	0.14195	0.384053	0.228481	0.17056	3.43055	3.39201
WBGene00047405	C27H2.26	21ur-639	0.0354876	0.0960133	0.274178	0.2132	0.331989	0.154182
WBGene00047406	Y41E3.90	21ur-4593	0	0.0640089	0.0913925	0.0426399	1.21729	3.28922
WBGene00047407	Y67A10A.58	21ur-2830	13.503	14.626	14.3258	17.8022	209.559	186.792
WBGene00047408	T27E7.20	21ur-4016	1.7034	1.18416	3.97558	5.84167	25.932	84.4919
WBGene00047409	Y57G11C.202	21ur-2451	1.95182	2.78439	3.42722	3.49648	18.5545	30.1169
WBGene00047410	Y51H4A.162	21ur-3710	59.6546	55.2717	76.7697	64.0878	768.813	734.884
WBGene00047411	Y105C5A.206	21ur-1124	1.45499	1.34419	1.2338	1.02336	23.2761	29.3974
WBGene00047412	Y51H4A.163	21ur-695	0.0354876	0.128018	0.319874	0	0.221326	1.13067
WBGene00047413	C08F11.34	21ur-4267	0.0709751	0	0	0.0426399	1.03286	1.64461
WBGene00047414	Y57G11C.203	21ur-4479	0.283901	0.448062	0.913925	1.44976	6.12336	16.8059
WBGene00047415	C08F11.35	21ur-3204	28.2836	32.4525	30.0681	26.0956	418.085	368.804
WBGene00047416	Y37A1B.66	21ur-2042	1.17109	2.11229	4.29545	4.26399	18.4807	38.2372
WBGene00047417	H12I19.25	21ur-3356	0.14195	0.224031	0.137089	0.38376	1.54928	4.3685
WBGene00047418	Y57G11C.204	21ur-160	2.90998	3.93655	3.33583	2.72896	76.5788	53.5013
WBGene00047420	Y116A8C.97	21ur-3251	1.50822	1.4722	1.46228	1.00204	25.4156	32.6096
WBGene00047421	M199.25	21ur-3248	4.5779	5.0247	3.6557	4.37059	90.8359	65.142
WBGene00047422	Y41E3.91	21ur-5192	0.266157	0.208029	0.251329	0.27716	2.58214	2.90377
WBGene00047423	C31H1.21	21ur-3411	4.1343	5.24873	4.2726	4.94623	50.3886	58.3837
WBGene00047424	Y105C5A.207	21ur-2208	1.10011	0.672093	2.10203	2.47312	7.34065	24.772
WBGene00047425	Y73F8A.196	21ur-3034	0.283901	0.192027	0.822533	0.426399	2.87724	13.8764
WBGene00047426	Y37A1A.18	21ur-2328	0.159694	0.14402	0.0685444	0.02132	1.3464	1.23346
WBGene00047428	Y41E3.92	21ur-5046	0.106463	0.0640089	0.137089	0.29848	1.29107	3.28922
WBGene00047429	Y67A10A.59	21ur-1797	2.9987	2.99242	3.33583	4.28531	64.9777	47.1541
WBGene00047430	Y37A1B.68	21ur-181	0	0	0	0	0.295101	0.0513941
WBGene00047431	Y116A8C.98	21ur-1170	1.84535	1.66423	5.94051	5.20207	26.7436	90.8134
WBGene00047432	T27E7.21	21ur-2655	0.0354876	0	0	0	0.516428	0.8737
WBGene00047433	H04M03.22	21ur-3567	6.31679	7.42503	12.8407	13.0478	92.3299	142.31
WBGene00047434	M199.26	21ur-2807	2.73254	2.8804	6.26039	6.22543	35.3384	103.302
WBGene00047435	Y64G10A.64	21ur-2976	0.195182	0.160022	0.137089	0.0852799	2.72969	2.36413
WBGene00047436	F02H6.17	21ur-936	0.177438	0.192027	0.319874	0.12792	0.0368877	0.102788
WBGene00047437	Y57G11C.205	21ur-1299	0.319388	0.224031	0.594051	0.29848	6.27091	9.09676
WBGene00047438	T23G4.17	21ur-2589	8.87189	9.05726	14.8513	14.327	82.5915	147.09
WBGene00047439	Y116A8A.35	21ur-387	0.709751	1.15216	2.83317	3.11272	22.9441	52.2678
WBGene00047440	Y64G10A.65	21ur-468	9.22677	11.9057	14.0745	13.6021	147.219	142.567
WBGene00047441	Y105C5B.225	21ur-2592	1.45499	1.56822	3.51861	2.9848	11.2876	40.1388
WBGene00047442	Y57G11C.206	21ur-3244	9.68811	11.2336	10.83	6.73711	196.279	198.021
WBGene00047443	Y105C5B.226	21ur-3829	1.63243	1.85626	1.14241	1.23656	27.26	26.9305
WBGene00047444	C02B10.17	21ur-3953	0.212925	0.0320044	0.274178	0.25584	2.47148	4.16292
WBGene00047445	Y73B6BL.63	21ur-1336	0	0.0640089	0	0.0426399	0.295101	0.668123
WBGene00047446	Y116A8C.99	21ur-2780	0.603289	0.928129	0.868229	0.639599	8.88993	8.53142
WBGene00047447	Y105C5A.208	21ur-471	8.8364	10.8815	18.8269	17.3545	127.115	253.887
WBGene00047448	C11D2.26	21ur-4646	2.69706	2.36833	7.99685	8.40007	44.671	112.502
WBGene00047449	Y105C5A.209	21ur-413	8.94287	15.0421	14.5314	16.3737	146.37	140.717
WBGene00047450	Y105C5A.210	21ur-3773	6.21032	9.88937	9.36773	10.4894	151.35	129.051
WBGene00047451	R05A10.27	21ur-4108	5.46509	5.64878	6.6945	4.94623	61.1598	66.6838
WBGene00047452	Y57G11C.207	21ur-3738	0.709751	0.736102	1.46228	0.810159	8.26284	26.3138
WBGene00047453	Y57G11C.208	21ur-802	0.106463	0.160022	0.0913925	0	1.18041	1.43903
WBGene00047454	Y57G11C.209	21ur-4671	44.6079	40.1336	34.7292	32.8328	348.515	338.559
WBGene00047455	H16O14.9	21ur-3386	0.0709751	0.320044	0.274178	0.0852799	2.02882	2.82668
WBGene00047456	Y105C5A.211	21ur-1721	0.425851	0.736102	0.594051	0.29848	7.04555	7.76051
WBGene00047457	Y67A10A.60	21ur-961	0.0354876	0.0640089	0.274178	0.25584	2.61903	7.29796
WBGene00047458	C31H1.22	21ur-3026	5.18119	6.08084	7.90545	9.42343	76.8739	151.356
WBGene00047459	Y57G11B.41	21ur-2465	0.212925	0.224031	0.73114	0.511679	3.50433	9.6107
WBGene00047460	Y67A10A.61	21ur-4467	20.1569	23.3952	33.1298	36.9688	341.691	539.741
WBGene00047461	Y41E3.93	21ur-1665	7.20398	8.09712	8.08824	6.65183	85.2474	103.456
WBGene00047462	Y116A8B.14	21ur-2795	0.0354876	0	0	0.0426399	0.295101	0.0513941
WBGene00047463	Y57G11C.210	21ur-4614	36.9071	34.7248	27.0979	22.0449	318.083	235.436
WBGene00047464	Y7A9A.11	21ur-4383	0.14195	0.256036	0.182785	0.25584	0.95908	1.18206
WBGene00047465	Y57G11C.211	21ur-1956	0.283901	0.28804	0.411266	0.767519	4.2052	4.75395
WBGene00047466	C47A4.34	21ur-1676	33.1454	25.2835	28.9714	32.1079	672.942	542.156
WBGene00047467	F35D6.2	21ur-2426	0.283901	0.57608	0.548355	0.682239	3.61499	9.71349
WBGene00047468	Y37A1A.19	21ur-29	0	0	0.0456963	0	0	0.0513941
WBGene00047469	Y57G11B.42	21ur-5292	3.21162	2.30432	5.23222	5.90563	126.101	99.8844
WBGene00047470	Y67A10A.62	21ur-4435	36.8538	51.2391	41.378	50.0806	538.652	467.969
WBGene00047471	Y57G11C.212	21ur-990	4.36497	3.87254	5.07229	3.28328	56.1062	56.2765
WBGene00047472	C27H2.27	21ur-3129	0.354876	0.384053	0.182785	0.0426399	3.65188	3.64898
WBGene00047473	Y105C5A.212	21ur-135	11.7109	15.6502	13.5718	13.4316	178.758	204.6
WBGene00047474	T23G4.18	21ur-4101	7.55885	9.79336	15.9937	16.1179	72.2999	119.645
WBGene00047475	Y105C5B.227	21ur-4440	1.59694	1.53621	1.34804	1.9188	40.5027	39.3165
WBGene00047476	Y67A10A.63	21ur-1644	21.6829	21.411	36.7855	41.1049	408.9	574.278
WBGene00047477	H12I19.26	21ur-4314	2.12925	2.49635	4.56963	3.198	32.0923	60.1311
WBGene00047478	Y105C5B.228	21ur-69	1.38402	1.08815	2.4676	3.11272	14.5337	34.5368
WBGene00047479	Y116A8C.100	21ur-4123	0.0354876	0.0960133	0	0.12792	0.331989	0.822306
WBGene00047480	Y51H4A.164	21ur-2514	0	0	0	0	0.0184438	0.0770912
WBGene00047481	Y105C5A.213	21ur-1924	0.993652	1.34419	1.09671	0.895439	26.5222	24.4636
WBGene00047482	T08B6.13	21ur-4152	0	0.0160022	0	0	0.0184438	0.179879
WBGene00047483	Y116A8C.101	21ur-1370	0.14195	0.352049	0.639748	0.469039	4.09453	13.3111
WBGene00047484	Y7A9A.12	21ur-3711	0.425851	0.256036	1.00532	0.469039	4.05765	11.5637
WBGene00047486	F55B11.29	21ur-4802	0.425851	0.352049	0.137089	0.25584	4.24208	5.08802
WBGene00047487	Y73F8A.197	21ur-913	16.6437	20.2748	16.2679	16.3098	263.36	212.849
WBGene00047488	Y105C5A.214	21ur-5449	1.06463	0.768107	1.1881	0.852799	23.6081	25.4915
WBGene00047489	Y57G11C.213	21ur-2493	0.0709751	0.192027	0.182785	0.29848	1.77061	2.15855
WBGene00047490	LLC1.17	21ur-3688	1.24206	0.800111	1.32519	2.00408	7.85708	18.6047
WBGene00047491	Y105C5B.229	21ur-5396	1.91633	1.98428	4.52393	3.70968	28.0346	46.5117
WBGene00047492	Y105C5B.230	21ur-772	1.02914	1.4082	1.87355	1.3858	13.6484	9.89336
WBGene00047493	Y57G11B.43	21ur-2146	0.266157	0.176024	0.137089	0.3198	4.2052	6.65554
WBGene00047494	Y51H4A.166	21ur-433	0.567801	0.28804	0.182785	0.25584	2.28704	3.80316
WBGene00047495	Y51H4A.167	21ur-78	3.86815	3.77652	12.7493	9.63663	53.6347	156.958
WBGene00047496	Y105C5A.215	21ur-3664	11.6754	12.3217	16.4507	13.8153	245.672	242.58
WBGene00047497	Y105C5B.231	21ur-4053	0	0.0320044	0.137089	0.12792	0.811529	1.18206
WBGene00047498	Y73F8A.198	21ur-1090	12.1722	13.9219	12.0181	10.2762	246.078	171.81
WBGene00047499	Y57G11C.214	21ur-3762	0.0709751	0	0.0913925	0.29848	0.590203	2.82668
WBGene00047500	Y105C5A.216	21ur-4510	12.3497	9.3453	12.1095	13.6021	329.887	236.413
WBGene00047501	C46G7.18	21ur-751	4.59564	5.64878	8.75084	9.38079	59.9978	91.5586
WBGene00047502	B0273.20	21ur-2650	2.147	2.81639	3.15304	3.24064	27.1124	45.2525
WBGene00047503	Y51H4A.168	21ur-3906	1.52597	1.88826	2.01064	2.47312	21.6162	19.5298
WBGene00047504	Y9C9A.27	21ur-1824	0.14195	0.0320044	0.319874	0.25584	0.848417	3.23783
WBGene00047505	Y51H4A.169	21ur-4000	2.62608	2.01628	6.85444	4.98887	35.9655	101.812
WBGene00047506	Y73F8A.199	21ur-850	26.4737	27.3318	24.1276	34.0693	502.595	440.653
WBGene00047507	Y116A8C.102	21ur-125	1.88084	1.28018	3.29013	3.11272	34.4162	64.6024
WBGene00047508	Y57G11C.215	21ur-1253	9.12031	8.92924	7.3114	7.16351	93.289	80.8429
WBGene00047509	C46G7.19	21ur-542	0.0709751	0	0.639748	0.17056	0.47954	2.00437
WBGene00047510	ZK550.11	21ur-2800	0.0709751	0	0.137089	0.0426399	0.295101	0.411153
WBGene00047511	Y64G10A.66	21ur-518	21.1151	19.1707	21.2945	19.4438	504.255	427.856
WBGene00047513	Y105C5A.217	21ur-1884	0.248413	0.192027	0.502659	0.554319	12.4312	11.8206
WBGene00047514	Y105C5B.232	21ur-1589	14.6209	16.0022	14.2572	17.3545	182.483	205.062
WBGene00047515	F52D4.4	21ur-1786	1.31304	1.72824	4.61532	3.15536	18.9603	44.6101
WBGene00047516	M199.27	21ur-4743	0.212925	0.320044	0.639748	0.469039	3.02479	8.01748
WBGene00047518	Y40H7A.67	21ur-617	0.408107	0.43206	0.319874	0.29848	20.2329	17.0114
WBGene00047519	Y105C5A.218	21ur-3523	1.84535	1.79225	1.1881	1.23656	59.131	61.7757
WBGene00047520	Y105C5B.233	21ur-948	0.887189	0.768107	0.959622	0.810159	12.8	14.2876
WBGene00047521	M199.28	21ur-3362	44.253	44.0061	45.1022	52.6177	554.754	466.247
WBGene00047522	Y105C5B.234	21ur-1839	0.958164	1.12016	2.60469	2.68632	12.4312	29.0891
WBGene00047524	Y105C5B.235	21ur-2059	6.33453	5.13671	7.76837	6.31071	93.7869	105.949
WBGene00047525	Y73F8A.200	21ur-516	3.58424	2.97641	3.29013	2.43048	38.2156	31.4532
WBGene00047526	Y105C5B.236	21ur-1470	0.638776	0.608084	2.10203	2.64368	3.94698	13.6708
WBGene00047527	T23G4.19	21ur-85	26.1543	31.0443	24.8131	30.6581	718.683	487.987
WBGene00047528	Y7A9A.13	21ur-2566	1.06463	0.896124	0.776837	0.810159	24.0508	23.4357
WBGene00047529	Y67A10A.64	21ur-2861	6.81361	7.9051	5.80343	6.26807	89.4158	90.4022
WBGene00047530	Y57G11A.35	21ur-4500	0	0.0320044	0	0	0.258214	0.411153
WBGene00047531	Y57G11B.44	21ur-2889	5.89094	5.7288	5.94051	5.71375	106.532	113.632
WBGene00047532	Y73F8A.201	21ur-1523	0.390363	0.480067	1.32519	1.10864	3.1539	7.8376
WBGene00047533	Y105C5A.219	21ur-1169	1.95182	2.81639	2.65038	2.85688	21.6162	21.4313
WBGene00047534	Y57G11C.216	21ur-455	3.83266	3.45648	3.74709	4.30663	93.9898	84.6461
WBGene00047536	H04M03.23	21ur-2797	0	0	0	0	0.147551	0.462547
WBGene00047537	Y105C5A.220	21ur-5353	1.17109	1.4402	1.82785	1.79088	12.2836	21.4313
WBGene00047538	Y64G10A.67	21ur-2586	0.638776	1.05615	2.33051	2.5584	10.181	19.3242
WBGene00047539	Y105C5B.237	21ur-490	0.816214	0.672093	0.548355	0.38376	6.23402	6.52705
WBGene00047540	F13G11.25	21ur-2459	37.3329	51.2391	33.3126	43.7486	625.763	519.029
WBGene00047541	Y73F8A.202	21ur-4020	0.106463	0.0640089	0.36557	0.17056	0.774641	2.31273
WBGene00047542	Y105C5A.221	21ur-3095	0.603289	0.57608	0.685444	0.426399	10.3654	9.04536
WBGene00047543	Y73F8A.203	21ur-5107	7.66531	11.9537	7.47134	5.62847	112.434	92.7921
WBGene00047544	F55B11.30	21ur-4147	25.3381	25.1235	25.4528	30.1891	442.837	457.87
WBGene00047545	Y37A1B.70	21ur-2741	0.709751	0.544076	0.594051	0.724879	11.0294	12.2318
WBGene00047546	Y45F10D.33	21ur-677	0.283901	0.160022	0.776837	0.596959	3.57811	11.6665
WBGene00047547	C47A4.35	21ur-5273	2.73254	1.60022	2.74178	1.96144	43.5644	42.9141
WBGene00047548	C47A4.36	21ur-3242	63.7002	70.7618	73.7538	93.1256	923.409	779.597
WBGene00047549	Y116A8C.103	21ur-349	0.461338	0.736102	0.36557	0.469039	7.93085	7.34936
WBGene00047550	Y105C5B.238	21ur-2969	0.0354876	0.128018	0.228481	0.12792	0.368877	1.59322
WBGene00047551	Y73F8A.204	21ur-2135	0.532314	0.448062	1.82785	1.44976	10.513	17.5768
WBGene00047552	T23G4.20	21ur-2099	1.17109	1.21617	1.69076	1.02336	18.7021	26.1596
WBGene00047553	H25K10.29	21ur-4350	4.04558	3.04042	4.43254	2.38784	58.2825	55.9168
WBGene00047554	Y41E3.94	21ur-2416	22.7475	18.3705	22.574	23.921	388.759	458.076
WBGene00047555	C06E7.21	21ur-3585	0.567801	0.320044	1.50798	1.2792	9.14815	23.7441
WBGene00047556	H12I19.27	21ur-5281	2.76803	3.16844	5.11798	6.05487	26.4854	70.8211
WBGene00047557	Y9C9A.28	21ur-2669	2.05828	1.69624	3.38152	3.32592	30.8381	45.1754
WBGene00047558	Y51H4A.171	21ur-2822	104.718	122.934	98.148	118.646	1429.78	1019.63
WBGene00047559	Y105C5B.239	21ur-3806	2.51962	3.96855	3.47292	2.81424	44.0439	47.1284
WBGene00047560	Y105C5B.240	21ur-3219	7.93147	5.42475	8.47666	9.18891	129.623	141.128
WBGene00047561	Y73B6BL.64	21ur-3080	0.0709751	0.0320044	0.228481	0.2132	1.18041	2.20995
WBGene00047562	Y105C5A.222	21ur-4953	18.418	15.5542	13.4804	12.9625	192.185	155.673
WBGene00047563	Y51H4A.172	21ur-4594	0.922677	1.56822	1.46228	0.938079	12.7263	20.5062
WBGene00047564	C46G7.20	21ur-767	0	0	0	0	0	0.0513941
WBGene00047565	Y105C5A.223	21ur-4456	27.148	33.0926	26.4124	30.8713	370.426	264.217
WBGene00047566	Y51H4A.173	21ur-1372	0	0.0320044	0	0.2132	0.700866	0.8737
WBGene00047567	C10G6.8	21ur-987	0.177438	0.128018	0.36557	0.34112	0.995968	3.39201
WBGene00047568	Y7A9D.14	21ur-1403	0.0354876	0.0640089	0.0913925	0	0.885304	1.07928
WBGene00047569	Y64G10A.68	21ur-2929	21.8958	23.7793	18.2328	16.2458	233.499	198.792
WBGene00047570	Y105C5A.224	21ur-2467	34.9198	38.2133	31.5304	30.0612	654.683	521.445
WBGene00047571	F52D4.5	21ur-370	0.390363	0.384053	0.319874	0.25584	4.75851	4.06013
WBGene00047572	Y57G11C.217	21ur-2436	0.248413	0.192027	0.411266	0.29848	6.82422	6.42426
WBGene00047573	Y64G10A.69	21ur-4828	0.461338	0.160022	0.411266	0.34112	4.72162	6.78402
WBGene00047575	Y41E3.95	21ur-1618	3.37132	3.52049	1.69076	1.74824	54.7413	26.9305
WBGene00047576	Y10G11A.13	21ur-2621	6.10386	7.169	5.94051	5.03151	66.1765	68.7139
WBGene00047577	Y37A1B.71	21ur-49	1.9873	1.69624	2.21627	2.7716	37.7545	38.5713
WBGene00047578	Y37A1A.20	21ur-926	2.82126	2.32032	2.07918	2.43048	29.3442	22.4592
WBGene00047579	H25K10.30	21ur-5143	2.90998	2.81639	2.51329	3.198	41.388	39.7276
WBGene00047580	Y67A10A.65	21ur-283	6.35227	6.68893	6.80874	5.41527	99.4861	100.475
WBGene00047581	H12I19.28	21ur-2546	1.34853	1.4402	0.959622	0.980719	22.4277	22.3564
WBGene00047582	Y105C5A.225	21ur-1013	0.177438	0.0960133	0.182785	0.2132	1.95505	3.39201
WBGene00047583	Y41E3.96	21ur-154	0.0709751	0.0320044	0.411266	0.0852799	1.5124	3.75177
WBGene00047584	Y105C5B.242	21ur-2759	0.425851	0.352049	0.73114	0.29848	8.92682	9.35373
WBGene00047585	C46G7.21	21ur-5365	0.337132	0.224031	1.11956	1.00204	4.05765	13.0541
WBGene00047586	Y57G11C.218	21ur-1086	0.638776	0.384053	0.319874	0.17056	5.57004	8.63421
WBGene00047587	Y105C5B.243	21ur-1738	8.12665	11.1375	8.81938	7.93103	150.502	136.143
WBGene00047588	Y105C5B.244	21ur-1378	0.319388	0.0960133	0.456963	0.34112	8.48417	10.0218
WBGene00047589	F02H6.18	21ur-2181	5.60704	5.37675	12.3837	10.8732	114.057	291.97
WBGene00047591	Y73F8A.205	21ur-2180	0.833958	0.848118	0.845381	1.08732	13.796	22.5877
WBGene00047592	Y116A8A.36	21ur-551	2.39541	1.48821	2.4676	2.72896	37.0352	30.7594
WBGene00047594	Y73F8A.206	21ur-335	0.887189	0.416058	0.639748	0.810159	8.29973	6.52705
WBGene00047595	Y67A10A.66	21ur-5356	0	0.0640089	0.0456963	0	0.811529	0.770912
WBGene00047596	C35D6.32	21ur-4339	0.248413	0.28804	0.411266	0.12792	2.80346	3.64898
WBGene00047597	C08F11.36	21ur-162	1.77438	1.4082	2.60469	2.25992	33.0145	38.2886
WBGene00047599	C06E7.22	21ur-855	0.958164	0.704098	1.41658	0.639599	14.0911	27.4958
WBGene00047600	Y105C5A.226	21ur-4683	0.0354876	0.0320044	0.0456963	0.0852799	0.110663	0.205576
WBGene00047601	Y105C5B.246	21ur-3055	7.66531	9.44131	7.72267	6.95031	134.345	117.538
WBGene00047602	H08M01.22	21ur-268	0.0354876	0.160022	0.0913925	0.17056	0.47954	2.20995
WBGene00047603	Y4C6A.12	21ur-5421	0.0709751	0.0320044	0	0.12792	0.258214	1.69601
WBGene00047604	C31H1.23	21ur-900	2.20023	3.77652	4.79811	4.05079	39.4329	60.6964
WBGene00047605	Y73F8A.207	21ur-1226	2.2712	3.42448	3.83849	2.47312	31.871	36.1814
WBGene00047606	Y73F8A.208	21ur-956	0	0.0640089	0.0456963	0.0426399	0.368877	0.565335
WBGene00047607	Y73F8A.209	21ur-5211	2.60834	1.4722	7.08292	3.88024	30.7828	82.2563
WBGene00047608	H25K10.31	21ur-537	10.7527	11.0415	14.5771	12.5788	103.654	150.482
WBGene00047609	Y67A10A.67	21ur-3959	0.745239	0.544076	1.64507	1.10864	8.85304	22.8704
WBGene00047610	Y73F8A.210	21ur-697	0.585545	0.86412	2.39905	2.08936	10.8081	31.4789
WBGene00047611	Y73F8A.211	21ur-232	74.169	82.1874	67.3106	60.7619	873.021	729.436
WBGene00047612	C08F11.37	21ur-5326	0.283901	0.192027	0.274178	0.38376	3.83632	5.96172
WBGene00047613	Y105C5B.247	21ur-560	0	0	0.0456963	0.0426399	0.516428	0.462547
WBGene00047614	Y41E3.97	21ur-214	5.46509	3.74452	5.25507	7.07823	151.387	145.24
WBGene00047615	Y105C5A.227	21ur-4038	0.425851	0.448062	1.00532	0.554319	3.50433	8.78839
WBGene00047616	C11D2.27	21ur-3844	0.745239	0.86412	1.2338	0.895439	13.5378	24.515
WBGene00047617	Y37A1A.21	21ur-558	0.212925	0.28804	0.137089	0.25584	8.66861	4.57408
WBGene00047618	Y51H4A.175	21ur-3317	24.3445	27.5878	26.184	16.5869	274.112	276.243
[truncated: 12,458 more rows]

## Sheet: figure 2f
Source data for figure 2f. ALG-3/4 26G-RNA density in wild-type and eggd-1 mutants
gene_name	seq_id	locus_id	biotype	wild-type_replicate1	wild-type_replicate2	eggd1_replicate1	eggd1_replicate2
WBGene00000023	Y53C10A.9	abt-5	protein_coding	0.496826	0.28804	2.19342	1.40712
WBGene00000063	T04C12.6	act-1	protein_coding	0.106463	0.224031	0.266562	0.38376
WBGene00000064	T04C12.5	act-2	protein_coding	0.283901	0.256036	0.723524	0.554319
WBGene00000065	T04C12.4	act-3	protein_coding	0.14195	0.160022	0.40365	0.469039
WBGene00000099	B0207.4	air-2	protein_coding	0	0.0960133	0.182785	0.29848
WBGene00000182	B0336.2	arf-1	protein_coding	0.745239	0.640089	3.06165	2.72896
WBGene00000229	C34E10.6	atp-2	protein_coding	0.0709751	0.0640089	0	0.0426399
WBGene00000257	F23B12.8	bmk-1	protein_coding	0.0709751	0.28804	0.548355	0.34112
WBGene00000263	F23H11.5	WBGene00000263	protein_coding	0.0354876	0	0.0913925	0
WBGene00000266	C53B4.7	bre-1	protein_coding	0.0354876	0.0320044	0.319874	0.29848
WBGene00000275	R06C7.8	bub-1	protein_coding	0.0354876	0.0320044	0.228481	0.29848
WBGene00000371	F26E4.9	cox-5B	protein_coding	0.0709751	0	0.548355	0.34112
WBGene00000389	R05H5.2	cdc-25.4	protein_coding	0.283901	0.320044	1.14241	1.66296
WBGene00000405	T05G5.3	cdk-1	protein_coding	0.177438	0.160022	0.685444	0.554319
WBGene00000475	Y39A1C.3	cey-4	protein_coding	0.106463	0.256036	0.274178	0.469039
WBGene00000546	Y77E11A.10	clp-6	protein_coding	0	0.0320044	0.0913925	0.0852799
WBGene00000552	T21H3.3	cmd-1	protein_coding	0.532314	0.544076	1.48513	1.23656
WBGene00000567	ZK632.6	cnx-1	protein_coding	0.0709751	0.0320044	0.228481	0.12792
WBGene00000771	C30B5.3	cpb-2	protein_coding	0.283901	0.256036	2.19342	1.40712
WBGene00000777	F43G9.9	cpn-1	protein_coding	0.036936	0.0686755	0.686116	0.38376
WBGene00000802	Y38A10A.5	crt-1	protein_coding	0.390363	0.128018	0.548355	0.596959
WBGene00000833	T20G5.2	cts-1	protein_coding	0.0354876	0	0.0913925	0.0852799
WBGene00000837	ZK520.4	cul-2	protein_coding	0.106463	0	0.36557	0.29848
WBGene00000838	Y108G3AL.1	cul-3	protein_coding	0.14195	0.0960133	0.228481	0.17056
WBGene00000843	F25D7.1	cup-2	protein_coding	0.283901	0.416058	0	0.2132
WBGene00000865	ZC168.4	cyb-1	protein_coding	0	0.0320044	0.182785	0.17056
WBGene00000875	K08E3.6	cyk-4	protein_coding	0.177438	0.352049	1.2338	1.02336
WBGene00000878	ZK520.5	cyn-2	protein_coding	0.212925	0.0960133	0.137089	0.34112
WBGene00000896	F57B10.10	dad-1	protein_coding	0.0354876	0.160022	0.137089	0.29848
WBGene00000915	C47E8.5	hsp-90	protein_coding	0.958164	0.768107	1.2795	1.36448
WBGene00000962	T21E12.4	dhc-1	protein_coding	0.248413	0.0320044	0.137089	0.25584
WBGene00001020	B0035.2	dnj-2	protein_coding	0.0709751	0.0640089	0.342722	0.0852799
WBGene00001030	F39B2.10	dnj-12	protein_coding	0.0709751	0.224031	0.182785	0.0852799
WBGene00001034	R74.4	dnj-16	protein_coding	0.106463	0.160022	0.228481	0.0426399
WBGene00001037	T05C3.5	dnj-19	protein_coding	0.0709751	0.0960133	0.36557	0.469039
WBGene00001056	K02F2.1	dpf-3	protein_coding	0.283901	0.0320044	0.502659	0.682239
WBGene00001092	F53A2.5	dro-1	protein_coding	0.0177438	0.0800111	0	0.0426399
WBGene00001168	F31E3.5	eef-1A.1	protein_coding	0.14195	0.160022	0.228481	0.0852799
WBGene00001245	F56H11.3	elo-7	protein_coding	0.248413	0.160022	0.411266	0.29848
WBGene00001246	Y47D3A.30	elo-8	protein_coding	0.212925	0.352049	0.913925	1.36448
WBGene00001303	F32D8.6	sec-61.G	protein_coding	0.851702	0.448062	1.2795	0.554319
WBGene00001334	Y105E8B.8	ero-1	protein_coding	0.106463	0.0960133	0.456963	0.426399
WBGene00001371	F26H11.5	exl-1	protein_coding	0.0354876	0.0320044	0.36557	0.34112
WBGene00001424	F41G3.4	fis-1	protein_coding	0	0	0.0456963	0.0426399
WBGene00001427	Y18D10A.19	fkb-2	protein_coding	0.283901	0.192027	0.685444	0.38376
WBGene00001487	T04B2.2	frk-1	protein_coding	0.283901	0.384053	0.822533	0.852799
WBGene00001503	H14A12.2	fum-1	protein_coding	0.0354876	0.0640089	0	0
WBGene00001526	T19A5.2	gck-1	protein_coding	0.248413	0.0320044	0.319874	0.724879
WBGene00001565	C14B9.6	gei-8	protein_coding	0.0709751	0.128018	0.502659	0.29848
WBGene00001597	T07F8.3	gld-3	protein_coding	0	0.0960133	0.0456963	0.0426399
WBGene00001683	T09F3.3	gpd-1	protein_coding	0.124206	0.0160022	0.36557	0.0639599
WBGene00001686	F33H1.2	gpd-4	protein_coding	0.0177438	0.0480067	0.228481	0.14924
WBGene00001746	Y18D10A.5	gsk-3	protein_coding	0.0709751	0.0640089	0.137089	0.34112
WBGene00001840	C26D10.2	hel-1	protein_coding	0.177438	0.0640089	0.274178	0.34112
WBGene00001944	E03A3.4	his-70	protein_coding	0.14195	0.0640089	0.182785	0.2132
WBGene00001971	Y48B6A.14	hmg-1.1	protein_coding	0.14195	0.128018	0.228481	0.17056
WBGene00001977	Y17G7A.1	hmg-12	protein_coding	0.0354876	0.160022	0.319874	0.767519
WBGene00002005	F26D10.3	hsp-1	protein_coding	0.212925	0.480067	0.502659	0.14924
WBGene00002008	F43E2.8	hsp-4	protein_coding	0	0.0320044	0.502659	0.0852799
WBGene00002045	C56C10.8	icd-1	protein_coding	0.0354876	0.0320044	0.137089	0.0852799
WBGene00002059	F53A2.6	ife-1	protein_coding	0.0177438	0.0480067	0.228481	0.0852799
WBGene00002064	T05G5.10	iff-1	protein_coding	0.0354876	0.0960133	0.319874	0.0852799
WBGene00002070	K07A1.8	ile-1	protein_coding	0.0177438	0.0480067	0.159937	0.17056
WBGene00002074	F32E10.4	ima-3	protein_coding	0.212925	0.128018	0.502659	0.38376
WBGene00002186	T16H12.6	kel-10	protein_coding	0.425851	0.480067	0.708292	1.12996
WBGene00002193	T13H10.1	kin-5	protein_coding	0.354876	0.0960133	0.594051	0.554319
WBGene00002198	F22D6.1	kin-14	protein_coding	0.14195	0.0320044	0.0913925	0.0852799
WBGene00002202	C03C10.1	kin-19	protein_coding	0.177438	0.224031	0.228481	0.25584
WBGene00002204	W08D2.8	kin-21	protein_coding	0	0.0960133	0.319874	0.29848
WBGene00002206	K07F5.4	kin-24	protein_coding	0.0709751	0.0960133	0.639748	0.639599
WBGene00002208	T06C10.6	kin-26	protein_coding	0.212925	0.0960133	1.2795	1.44976
WBGene00002212	B0523.1	kin-31	pseudogene	0	0	0.0913925	0.25584
WBGene00002219	K11D9.1	klp-7	protein_coding	0.354876	0.0960133	1.69076	1.32184
WBGene00002227	W02B12.7	klp-17	protein_coding	0.177438	0.192027	1.05101	0.38376
WBGene00002229	Y43F4B.6	klp-19	protein_coding	0.283901	0.128018	0.182785	0.2132
WBGene00002263	K08H10.1	lea-1	protein_coding	0	0	0.137089	0.0852799
WBGene00002266	ZK892.1	lec-3	protein_coding	0	0	0.0456963	0
WBGene00002297	T19E10.1	ect-2	protein_coding	0.212925	0.0960133	0.182785	0.38376
WBGene00002344	M7.1	let-70	protein_coding	0.319388	0.480067	1.41658	1.066
WBGene00002363	F38H4.9	let-92	protein_coding	0	0.128018	0.411266	0.29848
WBGene00002717	C01G8.9	let-526	protein_coding	0.177438	0	0.182785	0.25584
WBGene00002783	F57B10.1	let-607	protein_coding	0	0	0.0685444	0.17056
WBGene00002855	C05D11.12	let-721	protein_coding	0.106463	0.384053	0.913925	0.554319
WBGene00002879	C29E4.8	let-754	protein_coding	0.14195	0.28804	0.776837	0.938079
WBGene00003002	C03B8.4	lin-13	protein_coding	0.14195	0.192027	0.639748	0.639599
WBGene00003034	F42A9.2	lin-49	protein_coding	0.106463	0.0320044	0.411266	0.34112
WBGene00003041	R06C7.7	lin-61	protein_coding	0.248413	0.224031	1.1881	0.724879
WBGene00003083	T22A3.3	lst-1	protein_coding	0.0709751	0.0320044	0.456963	0.38376
WBGene00003150	F49E11.1	mbk-2	protein_coding	0.0354876	0	0.228481	0.29848
WBGene00003162	F20H11.3	mdh-2	protein_coding	0.177438	0.0960133	0.137089	0.38376
WBGene00003230	W02A2.7	mex-5	protein_coding	0.0709751	0	0.228481	0.38376
WBGene00003424	F26G1.7	msp-3	protein_coding	0.180416	0.0767853	0.268085	0.311328
WBGene00003425	K07F5.2	msp-10	protein_coding	0.185768	0.162496	0.308407	0.293672
WBGene00003426	F36H12.7	msp-19	protein_coding	0.153407	0.121588	0.323386	0.241391
WBGene00003429	R05F9.13	msp-31	protein_coding	0.0625093	0.0550194	0.167511	0.0991336
WBGene00003430	R05F9.3	msp-32	protein_coding	0.0401811	0.0681605	0.0776837	0.0945224
WBGene00003431	R05F9.8	msp-33	protein_coding	0.0848482	0.105035	0.221838	0.277815
WBGene00003432	C04G2.4	msp-36	protein_coding	0.385988	0.362201	0.949394	1.52144
WBGene00003434	K08F4.8	msp-38	protein_coding	0.161517	0.095937	0.311496	0.250361
WBGene00003435	C33F10.9	msp-40	protein_coding	0.116479	0.084126	0.374709	0.261931
WBGene00003437	F26G1.8	msp-42	pseudogene	0.0674264	0.0389387	0.129473	0.0980719
WBGene00003438	F58A6.8	msp-45	protein_coding	0.0772155	0.165334	0.190401	0.377209
WBGene00003442	C34F11.6	msp-49	protein_coding	0.157152	0.203273	0.182785	0.13116
WBGene00003443	C34F11.4	msp-50	protein_coding	0.0591459	0.00376523	0.373186	0.172139
WBGene00003444	ZK354.5	msp-51	protein_coding	0.149267	0.104252	0.181727	0.16606
WBGene00003445	F36H12.6	msp-52	pseudogene	0.0521548	0.0309838	0.0390534	0.0590881
WBGene00003446	R13H9.4	msp-53	protein_coding	0.145357	0.111003	0.373694	0.243562
WBGene00003448	C09B9.6	msp-55	protein_coding	0.210832	0.155839	0.239355	0.174247
WBGene00003449	K07F5.3	msp-56	protein_coding	0.292428	0.236462	1.00375	0.421592
WBGene00003450	R13H9.2	msp-57	protein_coding	0.182442	0.107768	0.272104	0.110287
WBGene00003451	ZK354.10	msp-58	protein_coding	0.0381897	0.0265091	0.0299564	0.056691
WBGene00003452	ZK354.11	msp-59	protein_coding	0.124843	0.118063	0.214222	0.141962
WBGene00003457	ZK1248.6	msp-64	protein_coding	0.0148508	0.130685	0.198017	0.0994932
WBGene00003458	ZK354.1	msp-65	protein_coding	0.17699	0.218521	0.273754	0.417176
WBGene00003460	F59A6.8	msp-71	pseudogene	0.0654521	0.0733533	0.230343	0.244631
WBGene00003463	ZK1251.6	msp-76	protein_coding	0.187581	0.273763	0.496524	0.196815
WBGene00003464	F32B6.6	msp-77	protein_coding	0.127073	0.123684	0.28371	0.282708
WBGene00003465	T13F2.11	msp-78	protein_coding	0.130368	0.142176	0.250961	0.183767
WBGene00003466	T13F2.10	msp-79	protein_coding	0.139494	0.148576	0.218973	0.183215
WBGene00003467	K07F5.1	msp-81	protein_coding	0.57248	0.543972	1.63099	1.2115
WBGene00003468	ZK354.4	msp-113	protein_coding	0.0692764	0.0844516	0.241386	0.0707264
WBGene00003469	K05F1.2	msp-142	protein_coding	0.0562529	0.149354	0.426498	0.241626
WBGene00003470	ZK546.6	msp-152	protein_coding	0.0604247	0.0816211	0.178173	0.191585
WBGene00003562	F09G8.4	ncr-2	protein_coding	0.958164	0.86412	3.47292	4.26399
WBGene00003579	W02G9.1	ndx-2	protein_coding	0.177438	0.512071	0.776837	0.682239
WBGene00003777	F20G4.3	nmy-2	protein_coding	0.0354876	0.0640089	0.0913925	0.0426399
WBGene00003789	K12D12.2	npp-3	protein_coding	0.159694	0.224031	0.799685	0.682239
WBGene00003902	Y106G6H.2	pab-1	protein_coding	0.248413	0.0960133	0.639748	0.38376
WBGene00003906	W03G9.6	paf-1	protein_coding	0.106463	0.128018	0.502659	0.34112
WBGene00003920	M117.2	par-5	protein_coding	0	0.224031	0.137089	0.12792
WBGene00003924	Y110A7A.14	pas-3	protein_coding	0.0709751	0.0320044	0.0913925	0
WBGene00003927	CD4.6	pas-6	protein_coding	0.177438	0.128018	0.456963	0.2132
WBGene00003928	ZK945.2	pas-7	protein_coding	0.14195	0	0.0456963	0.34112
WBGene00003947	K08D12.1	pbs-1	protein_coding	0.212925	0.0640089	0.228481	0.12792
WBGene00003950	T20F5.2	pbs-4	protein_coding	0.0354876	0.0320044	0.137089	0
WBGene00003962	C14B1.1	pdi-1	protein_coding	0	0.128018	0	0.0426399
WBGene00003964	H06O01.1	pdi-3	protein_coding	0.248413	0.256036	0.36557	0.25584
WBGene00004042	C14B9.4	plk-1	protein_coding	0.106463	0.160022	0.502659	0.639599
WBGene00004044	F55G1.8	plk-3	protein_coding	0.0709751	0.0960133	0.319874	0.38376
WBGene00004075	Y76A2B.1	pod-1	protein_coding	0.283901	0.0640089	0.456963	0.25584
WBGene00004084	C29E6.3	pph-2	protein_coding	0.106463	0.0480067	0.411266	0.34112
WBGene00004101	C07G1.5	hgrs-1	protein_coding	0.0709751	0.0320044	0.274178	0.29848
WBGene00004109	C34G6.7	stam-1	protein_coding	0.0709751	0.0320044	0.548355	0.29848
WBGene00004178	D2030.6	prg-1	protein_coding	0.0887189	0.352049	0.502659	0.29848
WBGene00004205	F29B9.4	psr-1	protein_coding	0	0.128018	0.319874	0.12792
WBGene00004208	ZK675.1	ptc-1	protein_coding	0.0709751	0.0640089	0.274178	0.36244
WBGene00004243	B0273.2	puf-7	protein_coding	0.0946335	0.0266704	0.140897	0.110153
WBGene00004266	C39F7.4	rab-1	protein_coding	0.319388	0.704098	0.456963	1.15128
WBGene00004274	F53G12.1	rab-11.1	protein_coding	0.106463	0.160022	0.0913925	0.38376
WBGene00004302	K01G5.4	ran-1	protein_coding	0	0.0960133	0.182785	0.34112
WBGene00004357	Y51H4A.3	rho-1	protein_coding	0.0354876	0.0320044	0.0913925	0.0852799
WBGene00004373	W06H8.1	rme-1	protein_coding	0	0.0320044	0.274178	0.0426399
WBGene00004409	Y37E3.7	rla-1	protein_coding	0.0354876	0	0	0
WBGene00004420	R13A5.8	rpl-9	protein_coding	0.0709751	0	0.0913925	0.0426399
WBGene00004436	D1007.12	rpl-24.1	protein_coding	0	0	0	0.0426399
WBGene00004460	C30C11.2	rpn-3	protein_coding	0.106463	0.0960133	0.319874	0.17056
WBGene00004464	R12E2.3	rpn-8	protein_coding	0.106463	0.0640089	0.274178	0.554319
WBGene00004466	B0205.3	rpn-10	protein_coding	0.283901	0	0.411266	0.724879
WBGene00004502	F29G9.5	rpt-2	protein_coding	0.14195	0.160022	0.137089	0.0852799
WBGene00004505	F56H1.4	rpt-5	protein_coding	0.0709751	0.0640089	0.548355	0.25584
WBGene00004699	W02B12.2	rsp-2	protein_coding	0.0354876	0.0640089	0.228481	0.17056
WBGene00004705	C18D11.4	rsp-8	protein_coding	0.0709751	0.0320044	0.182785	0.0852799
WBGene00004723	C08B11.5	sap-49	protein_coding	0.0354876	0	0.0913925	0.2132
WBGene00004768	F55A11.3	sel-11	protein_coding	0.0354876	0.0320044	0.0913925	0
WBGene00004798	F43D9.4	sip-1	protein_coding	0.106463	0.128018	0.411266	0.554319
WBGene00004855	R31.1	sma-1	protein_coding	0	0.0640089	0.137089	0.25584
WBGene00004901	F55H12.1	snf-2	protein_coding	0.177438	0	0.73114	0.34112
WBGene00004904	Y46G5A.30	snf-5	protein_coding	0	0.0320044	0.182785	0.469039
WBGene00004906	ZK1010.9	snf-7	protein_coding	0.212925	0.320044	0.594051	0.25584
WBGene00004909	Y32F6A.2	snf-10	protein_coding	0.106463	0	0.502659	0.25584
WBGene00004931	F10D11.1	sod-2	protein_coding	0	0	0	0.0426399
WBGene00004955	F56A3.4	spd-5	protein_coding	0.0709751	0.224031	0.36557	0.17056
WBGene00004958	ZK524.1	spe-4	protein_coding	0.0354876	0.0960133	0.456963	0.682239
WBGene00004959	Y110A7A.12	spe-5	protein_coding	0	0	0.274178	0.2132
WBGene00004960	Y66D12A.20	spe-6	protein_coding	0.14195	0.192027	0.73114	0.34112
WBGene00004962	F53G12.6	spe-8	protein_coding	0.0709751	0.0320044	0.0913925	0.34112
WBGene00004964	AC3.10	spe-10	protein_coding	0	0.128018	0.639748	0.639599
WBGene00004966	T02E1.1	spe-12	protein_coding	0.14195	0.0320044	0.0456963	0.0426399
WBGene00004969	F47G6.4	spe-15	protein_coding	0.0354876	0.0320044	0.182785	0.12792
WBGene00004971	ZK617.3	spe-17	protein_coding	0.425851	0.160022	1.55367	0.810159
WBGene00004972	R10H10.2	spe-26	protein_coding	0.14195	0.0320044	0.274178	0.34112
WBGene00004973	C06E7.6	spe-27	protein_coding	0.0532314	0.0480067	0.137089	0.17056
WBGene00004974	F25H8.7	spe-29	protein_coding	0	0.0320044	0.228481	0.25584
WBGene00004976	K01A11.4	spe-41	protein_coding	0.0354876	0.160022	0.36557	0.29848
WBGene00005011	F26F4.8	WBGene00005011	protein_coding	0.0354876	0.0640089	0.182785	0.426399
WBGene00005012	F26F4.2	WBGene00005012	protein_coding	0.922677	0.800111	2.69608	1.74824
WBGene00006038	E03H12.10	ssp-9	protein_coding	0.677221	0.630488	1.13098	0.973612
WBGene00006039	K07F5.9	ssp-10	protein_coding	1.08237	0.774508	3.72805	3.18378
WBGene00006040	T28H11.6	ssp-11	protein_coding	0.677221	0.630488	1.35946	1.01625
WBGene00006044	T27A3.3	ssp-16	protein_coding	2.64382	1.96827	8.31672	6.31071
WBGene00006047	C55C2.2	ssp-19	protein_coding	0.25137	0.294441	0.0418882	0.284266
WBGene00006048	ZK1225.6	ssp-31	protein_coding	0.496826	0.704098	1.59937	2.3452
WBGene00006049	F32B6.7	ssp-32	protein_coding	0.0532314	0.0160022	0.0913925	0.248733
WBGene00006050	K07F5.11	ssq-1	protein_coding	0.14195	0.912127	1.32519	0.639599
WBGene00006051	T28H11.5	ssq-2	protein_coding	0.674264	0.624087	2.28481	1.9188
WBGene00006052	ZC477.1	ssq-3	protein_coding	0.390363	0.272038	0.525507	0.511679
WBGene00006053	T28H11.1	ssq-4	protein_coding	0.496826	0.496069	1.34804	1.10864
WBGene00006058	F54C1.9	sst-20	protein_coding	0.0532314	0.0320044	0.434115	0.17056
WBGene00006373	F55A11.2	syx-5	protein_coding	0.106463	0.0640089	0.456963	0.29848
WBGene00006409	C09G9.4	hdl-2	protein_coding	0.14195	0.0640089	0.776837	0.25584
WBGene00006433	F42A8.2	sdhb-1	protein_coding	0.106463	0.0320044	0.137089	0.0426399
WBGene00006449	ZK757.3	alg-4	protein_coding	0.301644	0.57608	0.868229	0.916759
WBGene00006504	R13A1.2	kcc-1	protein_coding	0	0	0.182785	0.0852799
WBGene00006509	Y76A2A.1	tag-164	protein_coding	0.248413	0.416058	1.69076	1.32184
WBGene00006518	F27D4.5	bckd-1B	protein_coding	0.0709751	0.128018	0.182785	0.17056
WBGene00006519	F54D8.2	cox-6A	protein_coding	0.283901	0.0320044	0.411266	0.2132
WBGene00006529	C47B2.3	tba-2	protein_coding	0.567801	0.608084	1.55367	1.66296
WBGene00006536	K01G5.7	tbb-1	protein_coding	0.283901	0.0960133	0.182785	0.2132
WBGene00006537	C36E8.5	tbb-2	protein_coding	0.532314	0.768107	2.4676	2.5584
WBGene00006590	ZC395.3	toc-1	protein_coding	0.0354876	0.128018	0.182785	0.2132
WBGene00006624	F48A9.3	try-6	protein_coding	0.0354876	0	0.0685444	0.12792
WBGene00006644	F59G1.2	tsp-18	protein_coding	0.106463	0.192027	0.456963	0.426399
WBGene00006645	D2092.7	tsp-19	protein_coding	0	0	0.0913925	0.0852799
WBGene00006661	F17C8.5	twk-6	protein_coding	0.0177438	0.128018	1.09671	0.38376
WBGene00006699	C47E12.5	uba-1	protein_coding	0.0709751	0.0960133	0.182785	0.34112
WBGene00006704	F58A4.10	ubc-7	protein_coding	0.248413	0.672093	2.37621	2.21728
WBGene00006713	R01H2.6	ubc-18	protein_coding	0.106463	0.160022	0.0913925	0.2132
WBGene00006719	F49E12.4	ubc-24	protein_coding	0.0709751	0.0320044	0.639748	0.639599
WBGene00006727	F25B5.4	ubq-1	protein_coding	0.14195	0.224031	0.36557	1.02336
WBGene00006733	F19B6.2	ufd-1	protein_coding	0.532314	0.704098	1.2795	1.066
WBGene00006768	ZK637.8	unc-32	protein_coding	0.319388	0.28804	0.685444	0.596959
WBGene00006911	R10E11.2	vha-2	protein_coding	0.479082	0.528073	0.959622	0.660919
WBGene00006917	C17H12.14	vha-8	protein_coding	0.106463	0.160022	0.274178	0.38376
WBGene00006924	F56D12.5	vig-1	protein_coding	0.0354876	0.0320044	0.36557	0.17056
WBGene00006940	Y53C12A.1	wee-1.3	protein_coding	0.319388	0.256036	1.37089	1.4924
WBGene00006974	M03D4.1	zen-4	protein_coding	0.106463	0.0320044	0.0913925	0.12792
WBGene00007049	C53A5.4	tag-191	protein_coding	0.0354876	0.128018	0.319874	0
WBGene00007080	AH6.2	sfxn-1.1	protein_coding	0.14195	0.0960133	0.776837	0.25584
WBGene00007081	AH6.3	WBGene00007081	protein_coding	0.461338	0.352049	2.37621	1.62032
WBGene00007082	AH10.1	acs-10	protein_coding	0.354876	0.352049	0.959622	0.724879
WBGene00007156	B0379.2	WBGene00007156	protein_coding	0.0887189	0.14402	0.73114	0.36244
WBGene00007159	B0379.7	WBGene00007159	protein_coding	0.195182	0.768107	1.34804	1.1726
WBGene00007169	B0393.4	WBGene00007169	protein_coding	0.425851	0.416058	1.50798	0.639599
WBGene00007190	B0491.3	rmd-3	protein_coding	0.14195	0.0640089	0.685444	0.426399
WBGene00007209	BE10.1	WBGene00007209	protein_coding	0.248413	0.352049	1.64507	1.19392
WBGene00007221	C01F6.1	cpna-3	protein_coding	0.0532314	0.0320044	0.274178	0.2132
WBGene00007222	C01F6.2	WBGene00007222	protein_coding	0.0532314	0.0320044	0.36557	0.29848
WBGene00007224	C01G6.2	WBGene00007224	protein_coding	0	0.0640089	0.28941	0.2132
WBGene00007244	C01G12.3	WBGene00007244	protein_coding	0.106463	0.160022	0.594051	0.724879
WBGene00007248	C01G12.8	catp-4	protein_coding	0.106463	0.352049	0.73114	0.25584
WBGene00007249	C01G12.9	WBGene00007249	protein_coding	0.177438	0.0640089	0.639748	0.426399
WBGene00007255	C01H6.6	cnnm-4	protein_coding	0.107538	0.0640089	0.319874	0.17056
WBGene00007269	C03C10.2	WBGene00007269	protein_coding	0.14195	0.0960133	0.594051	0.38376
WBGene00007270	C03C10.4	rei-1	protein_coding	0.0709751	0.0320044	0.274178	0.25584
WBGene00007274	C03C11.1	WBGene00007274	protein_coding	1.06463	1.4242	4.17359	3.66704
WBGene00007278	C03D6.6	lab-1	protein_coding	0.212925	0.128018	0.0456963	0.0852799
WBGene00007300	C04F12.6	WBGene00007300	pseudogene	0.079847	0.0320044	0.251329	0.206093
WBGene00007305	C04G2.2	ttbk-5	protein_coding	0.0354876	0	0.411266	0.2132
WBGene00007306	C04G2.5	WBGene00007306	protein_coding	0.177438	0.160022	0.594051	1.2792
WBGene00007307	C04G2.8	spch-1	protein_coding	2.4723	1.89893	6.8849	5.24471
WBGene00007308	C04G2.9	WBGene00007308	protein_coding	0.248413	0.176024	0.868229	0.788839
WBGene00007335	C05C12.1	WBGene00007335	protein_coding	0.177438	0.0640089	0.411266	0.532999
WBGene00007337	C05C12.5	WBGene00007337	protein_coding	0.390363	0.832116	3.19874	1.87616
WBGene00007352	C06A1.1	cdc-48.1	protein_coding	0.354876	0.320044	0.548355	0.2132
WBGene00007354	C06A1.3	WBGene00007354	protein_coding	0.212925	0.112016	0.525507	0.554319
WBGene00007363	C06B3.4	stdh-1	protein_coding	0	0.112016	0.0913925	0.14924
WBGene00007382	C06C6.8	WBGene00007382	protein_coding	0.14195	0.208029	0.297026	0.36244
WBGene00007383	C06C6.9	WBGene00007383	protein_coding	0.0709751	0.0480067	0.114241	0.14924
WBGene00007415	C07E3.4	WBGene00007415	protein_coding	0	0.0373385	0.190401	0.241626
WBGene00007446	C08F8.4	mboa-4	protein_coding	0.106463	0.0960133	0.868229	0.511679
WBGene00007448	C08F8.6	WBGene00007448	protein_coding	0	0.0320044	0.182785	0.29848
WBGene00007457	C08F11.10	WBGene00007457	protein_coding	0.425851	0.320044	1.73646	1.44976
WBGene00007463	C08H9.2	vgln-1	protein_coding	0.14195	0	0.411266	0.17056
WBGene00007489	C09G5.7	WBGene00007489	protein_coding	0.177438	0.256036	0.959622	0.938079
WBGene00007503	C09H10.9	WBGene00007503	protein_coding	0.106463	0.0640089	0.137089	0.12792
WBGene00007512	C10C6.3	WBGene00007512	protein_coding	0.0709751	0.128018	0.822533	0.895439
WBGene00007538	C12D8.9	WBGene00007538	protein_coding	0	0.192027	0.137089	0.25584
WBGene00007549	C13C4.5	spin-1	protein_coding	0.0709751	0	0.0913925	0.12792
WBGene00007554	C13G3.3	pptr-2	protein_coding	0.0709751	0.0640089	0.456963	0.469039
WBGene00007559	C14A4.8	WBGene00007559	protein_coding	0.248413	0.224031	1.41658	0.895439
WBGene00007561	C14A4.11	ccm-3	protein_coding	0.212925	0.128018	0.73114	0.810159
WBGene00007563	C14A4.13	WBGene00007563	protein_coding	0.283901	0.224031	1.32519	1.15128
WBGene00007572	C14A6.8	WBGene00007572	protein_coding	0.0354876	0.0800111	0.479811	0.17056
WBGene00007574	C14B1.3	WBGene00007574	protein_coding	0	0	0.0456963	0.2132
WBGene00007597	C15A11.2	WBGene00007597	protein_coding	0.283901	0.416058	1.69076	1.57768
WBGene00007610	C15H7.3	WBGene00007610	protein_coding	0.212925	0.176024	1.07386	1.19392
WBGene00007611	C15H7.4	WBGene00007611	protein_coding	0.248413	0.448062	1.78215	1.36448
WBGene00007613	C15H11.1	WBGene00007613	protein_coding	1.24206	1.18416	3.19874	5.28735
WBGene00007624	C16C10.3	hrde-1	protein_coding	0.124206	0.384053	0.936773	0.980719
WBGene00007633	C16D2.1	WBGene00007633	protein_coding	0.346004	0.592082	3.13019	2.20662
WBGene00007639	C17D12.5	WBGene00007639	protein_coding	0.106463	0	0.502659	0.2132
WBGene00007688	C18E9.8	WBGene00007688	protein_coding	0.0709751	0.0960133	0.822533	0.724879
WBGene00007696	C24F3.1	tram-1	protein_coding	0.177438	0.160022	0.502659	0.810159
WBGene00007699	C24H11.1	WBGene00007699	protein_coding	0.106463	0.128018	0.258946	0.511679
WBGene00007700	C24H11.2	WBGene00007700	protein_coding	0.106463	0.0640089	0.190401	0.27716
WBGene00007710	C25A1.9	rsa-1	protein_coding	0	0	0.0456963	0.0852799
WBGene00007732	C25G4.4	spe-44	protein_coding	0	0.0320044	0.137089	0.0426399
WBGene00007733	C25G4.6	smz-1	protein_coding	0.887189	1.4402	5.89482	3.96551
WBGene00007735	C25G4.8	WBGene00007735	protein_coding	0.0709751	0.0960133	0.137089	0
WBGene00007740	C26C6.6	WBGene00007740	protein_coding	0.283901	0.224031	0.411266	0.596959
WBGene00007777	C27D8.1	WBGene00007777	protein_coding	0.283901	0.512071	1.50798	1.36448
WBGene00007778	C27D8.2	WBGene00007778	protein_coding	0	0	0.548355	0.554319
WBGene00007863	C32C4.3	WBGene00007863	protein_coding	0.0354876	0.256036	0.594051	0.767519
WBGene00007888	C33A12.15	ttr-9	protein_coding	0.638776	0.672093	1.82785	1.62032
WBGene00007923	C34C12.4	WBGene00007923	protein_coding	0.603289	0.512071	1.64507	2.30256
WBGene00007977	C36B1.10	gska-3	protein_coding	0.887189	1.31218	3.6557	3.66704
WBGene00007986	C36F7.5	WBGene00007986	protein_coding	0.115335	0.181359	0.700676	0.646706
WBGene00007987	C36H8.1	WBGene00007987	protein_coding	1.34853	1.76024	3.88418	5.45791
WBGene00008001	C38C10.3	WBGene00008001	protein_coding	0.692008	0.800111	4.20406	3.17668
WBGene00008003	C38D4.1	enu-3.2	protein_coding	0.160877	0.238967	0.153082	0.262236
WBGene00008019	C38H2.2	WBGene00008019	protein_coding	0	0	0.137089	0.0852799
WBGene00008063	C41G7.6	cylc-2	protein_coding	0.319388	0.256036	1.14241	0.596959
WBGene00008074	C43F9.6	nkb-2	protein_coding	0.106463	0.192027	0.36557	0.469039
WBGene00008079	C44B9.2	WBGene00008079	protein_coding	0.14195	0.128018	1.1881	1.32184
WBGene00008124	C47A4.3	WBGene00008124	protein_coding	0.124206	0.336047	0.502659	0.17056
WBGene00008125	C47A4.5	WBGene00008125	protein_coding	0.204054	0.122684	0.841573	0.543659
WBGene00008137	C47D12.3	sfxn-1.4	protein_coding	0.319388	0.256036	2.14772	1.9188
WBGene00008141	C47E8.1	WBGene00008141	protein_coding	0.390363	0.384053	1.59937	1.36448
WBGene00008149	C47E12.4	pyp-1	protein_coding	0.248413	0.0320044	0.182785	0.25584
WBGene00008155	C47E12.12	WBGene00008155	protein_coding	0.0354876	0	0.639748	0.34112
WBGene00008185	C49A1.2	best-10	protein_coding	0.0354876	0.0960133	0.959622	0.511679
WBGene00008230	C50F4.2	pfk-1.2	protein_coding	0.14195	0.0320044	0.319874	0.2132
WBGene00008235	C50F4.10	WBGene00008235	protein_coding	0.124206	0.128018	0.319874	0.511679
WBGene00008259	C52E4.7	WBGene00008259	protein_coding	0.106463	0.0960133	0.548355	0.511679
WBGene00008272	C53B4.2	WBGene00008272	protein_coding	0.14195	0.192027	0.456963	0.38376
WBGene00008312	C54G4.2	WBGene00008312	protein_coding	0.283901	0.0640089	0.548355	0.852799
WBGene00008313	C54G4.3	WBGene00008313	protein_coding	0	0.0320044	0.228481	0.38376
WBGene00008317	C54G4.7	WBGene00008317	protein_coding	0.0709751	0.128018	0.0913925	0.2132
WBGene00008332	C55A6.3	WBGene00008332	protein_coding	0.0709751	0.0960133	0.182785	0.25584
WBGene00008333	C55A6.4	WBGene00008333	protein_coding	0.0709751	0.160022	0.548355	0.852799
WBGene00008340	C55A6.11	WBGene00008340	protein_coding	0.14195	0.160022	0.411266	0.682239
WBGene00008383	D1081.5	WBGene00008383	protein_coding	0.177438	0.224031	1.59937	2.17464
WBGene00008385	D1081.7	WBGene00008385	protein_coding	0.283901	0.128018	0.228481	0.511679
WBGene00008424	D2045.7	WBGene00008424	protein_coding	0.177438	0	1.09671	0.469039
WBGene00008433	D2089.2	2023-03-02	protein_coding	0.106463	0.0640089	0.319874	0.34112
WBGene00008497	F01D5.7	WBGene00008497	protein_coding	0	0	0.0456963	0
WBGene00008498	F01D5.8	WBGene00008498	protein_coding	0.603289	0.57608	1.73646	1.9188
WBGene00008508	F01G10.5	WBGene00008508	protein_coding	0.212925	0.28804	1.32519	0.980719
WBGene00008514	F02A9.4	mrpl-44	protein_coding	0.0177438	0	0	0.0426399
WBGene00008529	F02E9.3	WBGene00008529	protein_coding	0.0709751	0.128018	0.0913925	0
WBGene00008541	F07A5.2	WBGene00008541	protein_coding	1.1356	0.960133	4.11266	4.09343
WBGene00008556	F07D3.3	WBGene00008556	protein_coding	0.106463	0.0640089	0.0913925	0.2132
WBGene00008561	F07H5.10	WBGene00008561	protein_coding	0.354876	0.320044	1.46228	1.83352
WBGene00008597	F08H9.9	clec-55	protein_coding	0	0	0	0.0426399
WBGene00008649	F10D11.3	WBGene00008649	protein_coding	0.0709751	0.0320044	0.36557	0.12792
WBGene00008650	F10D11.4	WBGene00008650	protein_coding	0.567801	0.896124	3.13019	2.68632
WBGene00008651	F10D11.5	WBGene00008651	protein_coding	0	0.0960133	0.502659	0.34112
WBGene00008659	F10F2.7	clec-151	protein_coding	0.106463	0.0160022	0.182785	0.0852799
WBGene00008687	F11A10.6	WBGene00008687	protein_coding	0.106463	0.0320044	0.456963	0.14924
WBGene00008724	F13A7.1	WBGene00008724	protein_coding	0.496826	0.57608	2.28481	1.2792
WBGene00008725	F13A7.7	WBGene00008725	protein_coding	0.0354876	0.160022	0.36557	0.12792
WBGene00008740	F13D12.5	WBGene00008740	protein_coding	0.248413	0.192027	0.776837	0.38376
WBGene00008743	F13D12.9	WBGene00008743	protein_coding	0.283901	0.640089	1.00532	1.066
WBGene00008754	F13E9.5	WBGene00008754	protein_coding	0.0354876	0.0320044	0.548355	0.25584
WBGene00008772	F13G11.2	irld-4	protein_coding	0.0709751	0.0640089	0.6169	0.469039
WBGene00008801	F14E5.3	acp-3	protein_coding	0.0354876	0	0.0456963	0
WBGene00008811	F14F7.4	WBGene00008811	protein_coding	0.177438	0.352049	0.822533	1.9188
WBGene00008821	F14H3.2	best-12	protein_coding	0	0	0.0456963	0.0852799
WBGene00008832	F14H8.1	obr-2	protein_coding	0.212925	0.28804	1.73646	1.87616
WBGene00008852	F15C11.2	ubql-1	protein_coding	0.0709751	0.0320044	0.137089	0
WBGene00008870	F15H9.1	WBGene00008870	protein_coding	0	0	0.137089	0.12792
WBGene00008871	F15H10.4	tag-314	protein_coding	0.0709751	0.128018	0.137089	0.0852799
WBGene00008878	F16A11.3	ppfr-1	protein_coding	0.212925	0.192027	0.639748	0.639599
WBGene00008912	F17C8.7	WBGene00008912	protein_coding	0.171523	0.224031	1.16525	0.461933
WBGene00008920	F17C11.9	eef-1G	protein_coding	0.177438	0.0320044	0.319874	0.0426399
WBGene00008950	F19B6.4	wht-5	protein_coding	0	0.0320044	0.182785	0
WBGene00009028	F21H7.2	WBGene00009028	protein_coding	0.248413	0.128018	0.502659	0.767519
WBGene00009031	F21H7.5	WBGene00009031	protein_coding	0.354876	0.448062	1.16525	1.36448
WBGene00009042	F22B5.4	WBGene00009042	protein_coding	0.0354876	0	0.0913925	0
WBGene00009050	F22D6.2	WBGene00009050	protein_coding	0.14195	0.160022	0.548355	0.724879
WBGene00009051	F22D6.4	nduf-6	protein_coding	0.106463	0.0320044	0.319874	0
WBGene00009054	F22D6.9	WBGene00009054	protein_coding	0.212925	0.224031	0.36557	0.29848
WBGene00009075	F23B2.7	WBGene00009075	protein_coding	0.14195	0.0960133	0.456963	0.1066
WBGene00009079	F23B12.1	WBGene00009079	protein_coding	0.390363	0.256036	1.69076	1.19392
WBGene00009101	F25B3.4	WBGene00009101	protein_coding	0.257285	0.200028	1.24522	1.19392
WBGene00009115	F25F2.1	WBGene00009115	protein_coding	0.0709751	0.0320044	0.182785	0.2132
WBGene00009122	F25H2.11	tct-1	protein_coding	0	0.0160022	0.114241	0.0852799
WBGene00009123	F25H2.12	WBGene00009123	protein_coding	0.0354876	0.0160022	0.0685444	0.17056
WBGene00009125	F25H5.2	WBGene00009125	protein_coding	0.177438	0.192027	1.1881	1.066
WBGene00009129	F25H5.7	WBGene00009129	protein_coding	0.106463	0.128018	0.456963	0.23452
WBGene00009143	F26A3.5	WBGene00009143	protein_coding	0.212925	0.544076	1.82785	1.23656
WBGene00009149	F26D2.10	WBGene00009149	protein_coding	0.0354876	0.160022	0.36557	0.490359
WBGene00009160	F26E4.5	WBGene00009160	protein_coding	0	0	0.0456963	0.0426399
WBGene00009161	F26E4.6	cox-7C	protein_coding	0.14195	0.0320044	0.0913925	0.0426399
WBGene00009165	F26E4.12	gpx-1	protein_coding	0.0354876	0.0640089	0.0913925	0.469039
WBGene00009178	F26H9.8	uggt-2	protein_coding	0.106463	0.0320044	0.411266	0.426399
WBGene00009182	F26H11.4	WBGene00009182	protein_coding	0.0709751	0.128018	0.502659	0.29848
WBGene00009185	F27C8.5	WBGene00009185	protein_coding	0.283901	0.544076	1.41658	1.066
WBGene00009187	F27D4.1	WBGene00009187	protein_coding	0.0709751	0.128018	0.548355	0.426399
WBGene00009193	F27E5.3	WBGene00009193	protein_coding	0.0709751	0.0320044	0.137089	0.38376
WBGene00009239	F28H7.6	irld-6	protein_coding	0.461338	0.512071	2.33051	2.60104
WBGene00009250	F29D10.1	WBGene00009250	protein_coding	0.248413	0.192027	0.502659	0.852799
WBGene00009254	F29D11.2	capg-1	protein_coding	0.14195	0.160022	0.594051	0.596959
WBGene00009269	F30A10.12	WBGene00009269	protein_coding	0.0354876	0.0320044	0.594051	0.724879
WBGene00009277	F30F8.10	WBGene00009277	protein_coding	0.0709751	0.224031	0.913925	0.895439
WBGene00009308	F32A11.3	WBGene00009308	protein_coding	0.0354876	0.0640089	0.228481	0.426399
WBGene00009313	F32B4.2	WBGene00009313	protein_coding	0.425851	0.512071	3.06165	1.87616
WBGene00009321	F32B6.4	WBGene00009321	protein_coding	0.106463	0.0640089	0.822533	0.767519
WBGene00009344	F32H2.7	WBGene00009344	protein_coding	0.106463	0.224031	2.19342	1.53504
WBGene00009353	F33A8.5	sdhd-1	protein_coding	0.106463	0	0.182785	0.25584
WBGene00009377	F34D10.8	WBGene00009377	protein_coding	0.567801	0.256036	0.776837	0.469039
WBGene00009390	F35C5.1	WBGene00009390	protein_coding	0.0354876	0.0320044	0.228481	0.38376
WBGene00009401	F35C11.2	WBGene00009401	protein_coding	0.585545	0.784109	2.94741	3.00612
WBGene00009402	F35C11.3	WBGene00009402	protein_coding	0.0887189	0.0320044	0.274178	0.490359
WBGene00009412	F35E2.5	WBGene00009412	protein_coding	0.354876	0.352049	1.46228	0.895439
WBGene00009416	F35E2.9	WBGene00009416	protein_coding	0.212925	0.192027	1.00532	0.660919
WBGene00009446	F35H8.1	WBGene00009446	protein_coding	1.02914	1.15216	5.57494	4.60511
WBGene00009449	F35H8.4	WBGene00009449	protein_coding	0.319388	0.416058	1.32519	1.15128
WBGene00009457	F36A2.10	WBGene00009457	protein_coding	0.567801	0.480067	1.1881	1.066
WBGene00009458	F36A2.11	WBGene00009458	protein_coding	0.0354876	0.0640089	0.228481	0.17056
WBGene00009459	F36A2.12	WBGene00009459	protein_coding	0.0709751	0.160022	0.685444	0.38376
WBGene00009463	F36D1.4	WBGene00009463	protein_coding	0.212925	0.0640089	0.685444	0.554319
WBGene00009470	F36D3.4	WBGene00009470	protein_coding	0	0.0320044	0.159937	0.17056
WBGene00009492	F36H1.3	WBGene00009492	protein_coding	0.0709751	0.0640089	0.548355	0.34112
WBGene00009501	F37A8.1	WBGene00009501	protein_coding	0.106463	0.128018	0.913925	0.810159
WBGene00009502	F37A8.2	WBGene00009502	protein_coding	0.0354876	0.0320044	0.639748	0.682239
WBGene00009513	F37H8.4	sfxn-1.2	protein_coding	0.461338	0.57608	2.23912	2.00408
WBGene00009548	F38H4.4	WBGene00009548	protein_coding	0.0709751	0.0960133	0.411266	0.29848
WBGene00009550	F38H4.6	WBGene00009550	protein_coding	0.177438	0.341381	1.55367	1.12285
WBGene00009581	F40F9.3	WBGene00009581	protein_coding	0	0	0.0913925	0.0852799
WBGene00009605	F40G12.10	WBGene00009605	protein_coding	0.212925	0.160022	0.959622	0.724879
WBGene00009641	F42G4.2	WBGene00009641	protein_coding	0.106463	0.28804	1.05101	0.959399
WBGene00009643	F42G4.6	WBGene00009643	protein_coding	0.283901	0.320044	1.37089	0.767519
WBGene00009666	F43G9.3	slc-25A42	protein_coding	0.177438	0.0320044	0.0456963	0.12792
WBGene00009680	F44D12.3	msd-1	protein_coding	0.996609	0.912127	2.71512	2.49088
WBGene00009682	F44D12.5	msd-2	protein_coding	0.471689	0.456063	1.49465	1.27742
WBGene00009683	F44D12.6	WBGene00009683	protein_coding	0.14195	0.112016	0.571203	0.25584
WBGene00009684	F44D12.7	msd-3	protein_coding	0.996609	0.912127	2.71512	2.49088
WBGene00009685	F44D12.8	WBGene00009685	protein_coding	0.14195	0.192027	0.822533	1.066
WBGene00009702	F44F4.3	WBGene00009702	protein_coding	0.177438	0.192027	0.319874	0.29848
WBGene00009705	F44F4.10	WBGene00009705	protein_coding	0.14195	0.0640089	1.69076	2.47312
WBGene00009712	F44G4.2	WBGene00009712	protein_coding	0.0354876	0	0.0456963	0.0426399
WBGene00009714	F44G4.5	WBGene00009714	protein_coding	0.177438	0.0960133	1.05101	0.596959
WBGene00009739	F45H10.2	WBGene00009739	protein_coding	0	0	0	0.0426399
WBGene00009749	F46A8.6	WBGene00009749	protein_coding	0.177438	0.224031	0.822533	0.788839
WBGene00009754	F46A9.1	WBGene00009754	protein_coding	0.0354876	0	0.182785	0.29848
WBGene00009759	F46B3.4	ttr-12	protein_coding	0.0709751	0.0320044	0.959622	0.426399
WBGene00009783	F46C5.8	rer-1	protein_coding	0.14195	0.0960133	0.502659	0.29848
WBGene00009938	F52F12.5	WBGene00009938	protein_coding	0	0.224031	0.776837	0.426399
WBGene00009941	F52F12.8	WBGene00009941	protein_coding	0.248413	0.352049	1.2795	1.44976
WBGene00009952	F53A2.7	acaa-2	protein_coding	0.0354876	0	0.0913925	0.0426399
WBGene00009959	F53B6.4	WBGene00009959	protein_coding	0.496826	0.352049	0.73114	0.554319
WBGene00009962	F53B6.7	WBGene00009962	protein_coding	0.106463	0.192027	1.05101	0.810159
WBGene00010014	F54B3.2	WBGene00010014	protein_coding	0.248413	0.0960133	0.456963	0.554319
WBGene00010035	F54C8.1	WBGene00010035	protein_coding	0.603289	0.672093	1.46228	1.36448
WBGene00010040	F54C8.7	WBGene00010040	protein_coding	0.14195	0.256036	0.913925	0.511679
WBGene00010046	F54D1.1	WBGene00010046	protein_coding	0.14195	0.0640089	0.36557	0.2132
WBGene00010061	F54E12.2	WBGene00010061	protein_coding	0	0.160022	0.36557	0.38376
WBGene00010091	F55C5.1	ssp-35	protein_coding	0.248413	0.480067	1.05101	0.980719
WBGene00010092	F55C5.2	WBGene00010092	pseudogene	0.0354876	0.0960133	0.776837	0.554319
WBGene00010114	F55D12.6	WBGene00010114	protein_coding	0.14195	0.128018	0.36557	0.38376
WBGene00010130	F55H2.2	vha-14	protein_coding	0.212925	0.160022	0.913925	0.810159
WBGene00010136	F55H12.5	WBGene00010136	protein_coding	0.0354876	0.0320044	0.319874	0.596959
WBGene00010147	F56D5.2	WBGene00010147	protein_coding	0.283901	0.0960133	0.685444	0.554319
WBGene00010155	F56F3.4	WBGene00010155	protein_coding	0.106463	0.0640089	0.548355	0.682239
WBGene00010181	F57A8.6	WBGene00010181	protein_coding	0.212925	0.160022	0.319874	0.2132
WBGene00010241	F58D2.2	WBGene00010241	protein_coding	0.709751	0.640089	2.60469	1.87616
WBGene00010244	F58D5.5	WBGene00010244	protein_coding	0	0.0320044	0.0913925	0.2132
WBGene00010246	F58D5.7	WBGene00010246	protein_coding	0.106463	0.0320044	0.182785	0.17056
WBGene00010254	F58E6.5	WBGene00010254	protein_coding	0.106463	0.160022	0.36557	0.511679
WBGene00010265	F58G1.3	WBGene00010265	protein_coding	0.177438	0.0800111	0.205633	0.29848
WBGene00010289	F58H1.6	WBGene00010289	protein_coding	0.106463	0.0960133	0.73114	0.682239
WBGene00010300	F59A1.15	WBGene00010300	protein_coding	0.887189	0.896124	1.59937	1.79088
WBGene00010309	F59B2.5	rpn-6.2	protein_coding	0.496826	0.28804	0.73114	0.511679
WBGene00010317	F59B8.2	idh-1	protein_coding	0.319388	0.28804	1.59937	0.852799
WBGene00010323	F59C6.2	dhhc-12	protein_coding	0.0354876	0	0.594051	0.25584
WBGene00010324	F59C6.3	WBGene00010324	protein_coding	0.0354876	0.0640089	0.182785	0.2132
WBGene00010362	H04D03.1	enu-3.1	protein_coding	0.0491115	0.0863866	0.100532	0.182641
WBGene00010366	H05L14.1	WBGene00010366	protein_coding	0.14195	0.224031	0.274178	0.34112
WBGene00010377	H12D21.1	nspa-1	protein_coding	0.060759	0.0725757	0.0597744	0.0818342
WBGene00010419	H28O16.1	atp-1	protein_coding	0.0709751	0.0320044	0.137089	0
WBGene00010422	H32K16.2	WBGene00010422	protein_coding	0	0.0320044	0.0456963	0.0852799
WBGene00010460	K01C8.8	clec-142	protein_coding	0.319388	0.256036	1.64507	1.23656
WBGene00010466	K01D12.7	WBGene00010466	protein_coding	0.851702	0.512071	1.8507	1.74824
WBGene00010474	K01D12.15	WBGene00010474	protein_coding	0.816214	0.544076	2.07918	1.9188
WBGene00010485	K01H12.2	ant-1.3	protein_coding	0	0.0480067	0.228481	0.23452
WBGene00010486	K01H12.4	WBGene00010486	protein_coding	0.532314	0.352049	1.41658	3.32592
WBGene00010491	K02B7.3	WBGene00010491	protein_coding	0.0354876	0.0320044	0.182785	0.17056
WBGene00010544	K03H1.9	WBGene00010544	protein_coding	0	0	0.182785	0.12792
WBGene00010547	K03H1.12	WBGene00010547	protein_coding	0.390363	0.608084	3.33583	3.66704
WBGene00010574	K04H4.5	WBGene00010574	protein_coding	0.0709751	0.0640089	0.639748	0.554319
WBGene00010612	K07A1.5	WBGene00010612	protein_coding	0.275029	0.26137	1.08148	1.10153
WBGene00010619	K07A1.15	WBGene00010619	protein_coding	0.0177438	0.0160022	0.0228481	0.0426399
WBGene00010623	K07A12.5	WBGene00010623	protein_coding	0	0.0640089	0.342722	0
WBGene00010631	K07C5.8	cash-1	protein_coding	0.106463	0.256036	0.594051	0.34112
WBGene00010633	K07F5.5	nspd-2	protein_coding	0.106463	0.0800111	1.41658	0.746199
WBGene00010634	K07F5.6	WBGene00010634	protein_coding	0.106463	0	0.411266	0.511679
WBGene00010651	K08C9.2	WBGene00010651	protein_coding	0.461338	0.512071	1.37089	1.74824
WBGene00010672	K08E7.4	WBGene00010672	protein_coding	0.0709751	0.192027	1.00532	0.554319
WBGene00010678	K08F4.3	WBGene00010678	protein_coding	0.248413	0.0640089	0.776837	0.426399
WBGene00010679	K08F4.5	WBGene00010679	protein_coding	0.709751	0.672093	2.94741	2.64368
WBGene00010682	K08F8.5	WBGene00010682	protein_coding	0.425851	0.480067	2.65038	1.96144
WBGene00010685	K08F9.2	aipl-1	protein_coding	0.0709751	0.224031	0.913925	0.682239
WBGene00010712	K09B11.5	WBGene00010712	protein_coding	0	0	0.0456963	0.19188
WBGene00010719	K09E4.1	WBGene00010719	protein_coding	0.212925	0.28804	0.662596	0.554319
WBGene00010728	K09G1.2	WBGene00010728	protein_coding	0.106463	0.448062	2.23912	1.74824
WBGene00010730	K10C3.2	ensa-1	protein_coding	0.0354876	0.0320044	0.137089	0.29848
WBGene00010755	K10G9.1	vglu-2	protein_coding	0.0709751	0.192027	0.274178	0.2132
WBGene00010763	K10H10.7	WBGene00010763	protein_coding	0	0.160022	0.274178	0.29848
WBGene00010779	K11H3.2	WBGene00010779	protein_coding	0.106463	0.0320044	0.822533	0.682239
WBGene00010786	K12D12.4	WBGene00010786	protein_coding	0.159694	0.160022	0.708292	0.639599
WBGene00010794	LLC1.3	dld-1	protein_coding	0.177438	0.0640089	0.0913925	0.0426399
WBGene00010828	M02B1.3	WBGene00010828	protein_coding	0.0354876	0.0640089	0.182785	0.554319
WBGene00010829	M02B1.4	WBGene00010829	protein_coding	0	0.0640089	0.548355	0.17056
WBGene00010832	M02G9.3	WBGene00010832	protein_coding	0.0177438	0	0.0685444	0.0852799
WBGene00010869	M05B5.1	WBGene00010869	protein_coding	0.106463	0.304042	0.639748	0.469039
WBGene00010871	M05B5.3	WBGene00010871	protein_coding	0	0.0320044	0.228481	0.38376
WBGene00010874	M05D6.1	WBGene00010874	protein_coding	0.159694	0.0640089	0.274178	0.405079
WBGene00010876	M05D6.3	WBGene00010876	protein_coding	0.79847	0.880122	3.58716	4.24267
WBGene00010883	M7.7	WBGene00010883	protein_coding	0.177438	0.0960133	0.685444	0.554319
WBGene00010906	M88.3	WBGene00010906	protein_coding	0.425851	0.256036	1.78215	1.32184
WBGene00010920	M117.4	WBGene00010920	protein_coding	0.496826	0.688096	2.37621	1.79088
WBGene00010942	M176.3	chch-3	protein_coding	0	0	0.0456963	0.0852799
WBGene00010980	R02D5.7	WBGene00010980	protein_coding	2.23572	2.75238	7.58558	7.37671
WBGene00010990	R03D7.4	tceb-3	protein_coding	0.0709751	0.128018	0.685444	0.38376
WBGene00010991	R03D7.5	WBGene00010991	protein_coding	0	0.0320044	0.502659	0.25584
WBGene00010992	R03D7.8	WBGene00010992	protein_coding	0.106463	0	0.411266	0.34112
WBGene00011001	R04B5.1	WBGene00011001	protein_coding	0.0354876	0.0320044	0.0913925	0
WBGene00011008	R04B5.11	WBGene00011008	protein_coding	0.14195	0.128018	0.776837	0.511679
WBGene00011026	R05D7.1	WBGene00011026	protein_coding	0.603289	0.224031	1.55367	1.4924
WBGene00011027	R05D7.2	WBGene00011027	protein_coding	0.248413	0.416058	0.776837	1.32184
WBGene00011039	R05H5.4	WBGene00011039	protein_coding	0.0354876	0.128018	0.479811	0.17056
WBGene00011040	R05H5.5	arv-1	protein_coding	0.0354876	0	0.159937	0.0852799
WBGene00011059	R06C1.4	WBGene00011059	protein_coding	0.106463	0.0640089	0.0456963	0
WBGene00011114	R07E5.6	WBGene00011114	protein_coding	0.0354876	0.0960133	0.0456963	0.0852799
WBGene00011120	R07E5.15	WBGene00011120	protein_coding	0.0828043	0.0480067	0.502659	0.440613
WBGene00011132	R08A2.1	WBGene00011132	protein_coding	0.0709751	0.0320044	0	0.0426399
WBGene00011133	R08A2.2	WBGene00011133	protein_coding	0	0.0640089	0.388418	0.23452
WBGene00011134	R08A2.3	ssp-33	protein_coding	0.0709751	0.0320044	0.228481	0.29848
WBGene00011156	R09B3.3	rbm-3.2	protein_coding	0.496826	0.28804	1.46228	0.38376
WBGene00011171	R09E10.1	WBGene00011171	protein_coding	0.233399	0.112016	0.479811	0.405079
WBGene00011191	R10D12.10	WBGene00011191	protein_coding	0.212925	0.28804	0.594051	0.682239
WBGene00011200	R10E4.3	WBGene00011200	protein_coding	0.212925	0.0640089	0.456963	0.575639
WBGene00011214	R10E9.2	WBGene00011214	protein_coding	0.14195	0.320044	0.776837	0.639599
WBGene00011215	R10E9.3	WBGene00011215	protein_coding	0.106463	0.128018	0.73114	0.17056
WBGene00011241	R11A8.8	mpz-5	protein_coding	0.14195	0.160022	0.913925	0.639599
WBGene00011260	R13G10.4	cnnm-5	protein_coding	0.0354876	0.0640089	0.776837	0.596959
WBGene00011290	R102.3	WBGene00011290	protein_coding	0.248413	0.448062	1.41658	1.32184
WBGene00011294	R102.7	WBGene00011294	pseudogene	0.106463	0.0640089	1.05101	0.874119
WBGene00011297	R102.10	WBGene00011297	protein_coding	0.0709751	0.128018	1.2795	1.066
WBGene00011302	R166.2	WBGene00011302	protein_coding	0	0	0	0.0426399
WBGene00011322	T01C3.5	irld-14	protein_coding	0.248413	0.160022	1.82785	1.32184
WBGene00011329	T01D3.5	zipt-9	protein_coding	0	0.0320044	0.182785	0.12792
WBGene00011336	T01E8.9	ubxn-5	protein_coding	0	0.0320044	0	0
WBGene00011351	T01H3.5	WBGene00011351	protein_coding	0.0709751	0.28804	0.319874	0.469039
WBGene00011378	T02E1.6	WBGene00011378	protein_coding	0.390363	0.224031	1.32519	1.066
WBGene00011401	T03F6.6	WBGene00011401	protein_coding	0.0354876	0.0320044	0.502659	0.0852799
WBGene00011410	T04A8.8	WBGene00011410	protein_coding	0	0	0.182785	0.0426399
WBGene00011414	T04A8.13	WBGene00011414	protein_coding	0.0354876	0.128018	0.36557	0.469039
WBGene00011425	T04B2.7	WBGene00011425	protein_coding	0.106463	0.0960133	0.274178	0.17056
WBGene00011438	T04F3.3	WBGene00011438	protein_coding	0.709751	0.512071	3.79279	3.6244
WBGene00011466	T05C12.1	WBGene00011466	protein_coding	0.0354876	0.224031	0.73114	0.895439
WBGene00011467	T05C12.3	decr-1.3	protein_coding	0	0.0320044	0.0456963	0.02132
WBGene00011469	T05C12.5	dylt-3	protein_coding	0	0.0640089	0.228481	0.0426399
WBGene00011472	T05C12.9	WBGene00011472	protein_coding	0	0	0.182785	0
WBGene00011478	T05D4.5	WBGene00011478	protein_coding	0.0354876	0	0.274178	0.0426399
WBGene00011480	T05E11.3	enpl-1	protein_coding	0.106463	0.0320044	0.0913925	0.17056
WBGene00011481	T05E11.5	imp-2	protein_coding	0.0354876	0	0.228481	0.17056
WBGene00011488	T05F1.1	nra-2	protein_coding	0.212925	0.0960133	0.36557	0.469039
WBGene00011491	T05F1.5	WBGene00011491	protein_coding	0	0.0640089	0.0456963	0
WBGene00011493	T05F1.8	WBGene00011493	protein_coding	0	0.112016	0.205633	0.29848
WBGene00011499	T05G5.4	WBGene00011499	protein_coding	0.177438	0.224031	1.64507	0.980719
WBGene00011529	T06D8.9	WBGene00011529	protein_coding	0.354876	0.160022	0.411266	0.25584
WBGene00011533	T06E4.5	WBGene00011533	protein_coding	0.14195	0.224031	1.46228	0.810159
WBGene00011730	T12D8.2	drr-2	protein_coding	0.0709751	0.0640089	0	0
WBGene00011749	T13F2.12	ssp-36	protein_coding	0.124206	0.112016	0.36557	0.334013
WBGene00011777	T14G10.8	WBGene00011777	protein_coding	0.532314	0.57608	1.50798	1.4924
WBGene00011790	T15H9.5	WBGene00011790	protein_coding	0.0354876	0.0960133	0.571203	0.895439
WBGene00011795	T16A9.5	WBGene00011795	protein_coding	0.159694	0.240033	1.14241	0.724879
WBGene00011808	T16G12.7	WBGene00011808	protein_coding	0.851702	1.21617	7.53988	4.69039
WBGene00011835	T19B10.8	pgap-1	protein_coding	0.0709751	0	0.137089	0.17056
WBGene00011867	T20G5.1	chc-1	protein_coding	0.248413	0.0960133	0.319874	0.469039
WBGene00011884	T21B10.2	enol-1	protein_coding	0.390363	0.28804	1.59937	1.2792
WBGene00011909	T22A3.6	WBGene00011909	protein_coding	0	0.128018	0.274178	0.0852799
WBGene00011910	T22B3.2	alg-3	protein_coding	0.550057	0.704098	2.05633	1.51372
WBGene00011911	T22B3.3	WBGene00011911	protein_coding	0.106463	0.0320044	1.00532	0.38376
WBGene00011918	T22C1.8	WBGene00011918	protein_coding	0.354876	0.28804	0.959622	0.767519
WBGene00011919	T22C1.9	WBGene00011919	protein_coding	0.0354876	0.0960133	0.36557	0.25584
WBGene00011951	T23F6.3	WBGene00011951	protein_coding	0.816214	0.672093	2.33051	1.19392
WBGene00011954	T23F11.2	WBGene00011954	protein_coding	0.100548	0.112016	0.845381	0.589853
WBGene00011968	T23G11.1	WBGene00011968	protein_coding	0.425851	0.57608	2.97026	2.132
WBGene00012008	T25B9.2	WBGene00012008	protein_coding	0.0887189	0.0800111	0.525507	0.469039
WBGene00012010	T25B9.4	WBGene00012010	protein_coding	0.159694	0.208029	1.00532	0.895439
WBGene00012011	T25B9.5	WBGene00012011	protein_coding	0.159694	0.0960133	0.434115	0.34112
WBGene00012012	T25B9.6	WBGene00012012	protein_coding	0.496826	0.192027	1.82785	1.32184
WBGene00012087	T27E7.1	WBGene00012087	protein_coding	0.319388	0.608084	1.1881	0.895439
WBGene00012102	T27F6.1	WBGene00012102	protein_coding	0.0228134	0.0137162	0.367964	0.393658
WBGene00012117	T28B11.1	WBGene00012117	protein_coding	0	0	0.137089	0.29848
WBGene00012120	T28C6.5	WBGene00012120	protein_coding	0.212925	0.0640089	1.41658	1.066
WBGene00012138	T28F4.3	WBGene00012138	protein_coding	0.177438	0.0960133	0.822533	0.596959
WBGene00012156	VW02B12L.3	ebp-2	protein_coding	0.248413	0.160022	0.594051	0.426399
WBGene00012169	W01B6.2	ttbk-4	protein_coding	0.177438	0.28804	0.891077	0.938079
WBGene00012172	W01B6.5	WBGene00012172	protein_coding	0	0.0960133	0.0913925	0.12792
WBGene00012174	W01B6.8	WBGene00012174	protein_coding	0.0354876	0.0640089	0.0913925	0
WBGene00012177	W01C9.4	decr-1.2	protein_coding	0.0354876	0.0320044	0	0.0639599
WBGene00012180	W01D2.3	WBGene00012180	protein_coding	0.319388	0.448062	1.73646	1.7056
WBGene00012191	W02A2.8	WBGene00012191	protein_coding	0.177438	0.704098	1.55367	1.36448
WBGene00012207	W02B12.12	WBGene00012207	protein_coding	0.14195	0.128018	0.868229	1.19392
WBGene00012208	W02D9.2	WBGene00012208	protein_coding	0.106463	0.256036	0.548355	0.724879
WBGene00012219	W03C9.1	WBGene00012219	protein_coding	0.496826	0.320044	1.59937	1.62032
WBGene00012223	W03C9.8	WBGene00012223	protein_coding	0.0709751	0.0320044	0.822533	1.02336
WBGene00012294	W06A7.5	nspa-8	protein_coding	0.11399	0.136585	0.151167	0.401634
WBGene00012296	W06D4.2	spe-46	protein_coding	0.177438	0.128018	0.959622	0.724879
WBGene00012307	W06F12.3	WBGene00012307	protein_coding	0.14195	0.128018	0.594051	0.682239
WBGene00012345	W08E3.4	WBGene00012345	protein_coding	0.248413	0.128018	1.05101	1.066
WBGene00012357	W09D6.4	WBGene00012357	protein_coding	0.124206	0.416058	1.37089	0.724879
WBGene00012360	W09D10.2	tat-3	protein_coding	0.390363	0.448062	0.502659	0.596959
WBGene00012379	Y1A5A.1	WBGene00012379	protein_coding	0.283901	0.224031	0.753988	0.767519
WBGene00012386	Y6B3A.1	agef-1	protein_coding	0.0709751	0.0960133	0.0456963	0.17056
WBGene00012401	Y6E2A.8	irld-57	protein_coding	0.14195	0.192027	0.411266	0.554319
WBGene00012402	Y6E2A.9	sfxn-1.3	protein_coding	0.319388	0.192027	0.594051	0.34112
WBGene00012486	Y18D10A.21	WBGene00012486	protein_coding	0.0709751	0.160022	1.2338	0.810159
WBGene00012547	Y37D8A.5	WBGene00012547	protein_coding	0	0	0.456963	0.29848
WBGene00012549	Y37D8A.8	WBGene00012549	protein_coding	0	0	0.0913925	0.0852799
WBGene00012595	Y38E10A.17	WBGene00012595	protein_coding	0.212925	0.448062	0.456963	0.810159
WBGene00012605	Y38F1A.1	WBGene00012605	protein_coding	1.63243	2.11229	3.7014	4.05079
WBGene00012608	Y38F1A.6	hphd-1	protein_coding	0.0709751	0.0960133	0.685444	0.25584
WBGene00012609	Y38F1A.7	WBGene00012609	protein_coding	0.0354876	0	0.319874	0.2132
WBGene00012627	Y38H6C.15	WBGene00012627	protein_coding	0.638776	0.928129	3.10735	4.47719
WBGene00012637	Y38H8A.3	WBGene00012637	protein_coding	0.0236584	0.128018	0.594051	0.334013
WBGene00012638	Y38H8A.4	WBGene00012638	protein_coding	0	0.0320044	0.0456963	0.17056
WBGene00012644	Y39A1A.5	rabx-5	protein_coding	0.0354876	0.14402	0.342722	0.405079
WBGene00012660	Y39A1A.24	WBGene00012660	protein_coding	0.0354876	0.14402	0.342722	0.405079
WBGene00012679	Y39B6A.18	WBGene00012679	pseudogene	0.0177438	0.0533407	0.0685444	0.184773
WBGene00012689	Y39B6A.30	WBGene00012689	protein_coding	0.301644	0.357383	1.1881	1.25077
WBGene00012711	Y39E4A.1	WBGene00012711	protein_coding	0.248413	0.0640089	1.46228	0.639599
WBGene00012712	Y39E4A.2	ttm-1	protein_coding	0.177438	0.160022	1.1881	0.724879
WBGene00012713	Y39E4A.3	bckd-1A	protein_coding	0.14195	0.160022	0.456963	0.38376
WBGene00012720	Y39E4B.11	WBGene00012720	protein_coding	0.0709751	0.192027	0.913925	0.596959
WBGene00012721	Y39E4B.13	WBGene00012721	protein_coding	1.80987	2.08029	11.5155	10.0204
WBGene00012741	Y40H4A.2	WBGene00012741	protein_coding	0.0709751	0.224031	0.502659	0.17056
WBGene00012754	Y41C4A.7	WBGene00012754	protein_coding	0.14195	0.0640089	0.274178	0.29848
WBGene00012761	Y41C4A.18	WBGene00012761	protein_coding	0.461338	0.28804	1.37089	0.980719
WBGene00012765	Y41E3.7	WBGene00012765	protein_coding	0.0709751	0.0960133	0.411266	0.2132
WBGene00012768	Y41E3.10	eef-1B.2	protein_coding	0.14195	0.0480067	0.205633	0.0426399
WBGene00012781	Y43C5A.1	nspd-7	protein_coding	0.177438	0.0640089	0.0913925	0.12792
WBGene00012784	Y43C5A.4	WBGene00012784	protein_coding	0	0.0960133	0.319874	0.2132
WBGene00012786	Y43C5B.3	WBGene00012786	protein_coding	0.0709751	0.128018	0.685444	0.29848
WBGene00012809	Y43F8A.2	WBGene00012809	protein_coding	0.390363	0.544076	1.91924	1.57768
WBGene00012827	Y43F8C.5	WBGene00012827	protein_coding	0.727495	0.736102	1.805	2.9848
WBGene00012831	Y43F8C.9	WBGene00012831	protein_coding	0.79847	0.512071	2.03348	1.79088
WBGene00012859	Y45F3A.1	WBGene00012859	protein_coding	0.14195	0.0640089	0.319874	0.2132
WBGene00012905	Y46G5A.14	WBGene00012905	protein_coding	0.0354876	0.0320044	0.36557	0.34112
WBGene00012912	Y46G5A.22	WBGene00012912	protein_coding	0.106463	0.0320044	0.776837	0.724879
WBGene00012926	Y47D3A.13	WBGene00012926	protein_coding	0.230669	0.480067	1.55367	1.57768
WBGene00012946	Y47H9B.2	WBGene00012946	protein_coding	0	0.0640089	0.182785	0.34112
WBGene00012979	Y48B6A.5	WBGene00012979	protein_coding	0.230669	0.208029	0.891077	0.618279
WBGene00012983	Y48B6A.12	men-1	protein_coding	0	0	0.319874	0.17056
WBGene00013033	Y49E10.10	WBGene00013033	protein_coding	0.674264	0.736102	4.34115	3.11272
WBGene00013038	Y49E10.19	ani-1	protein_coding	0.14195	0.0960133	0.137089	0.12792
WBGene00013053	Y50E8A.10	WBGene00013053	protein_coding	0.248413	0.320044	1.59937	2.08936
WBGene00013055	Y50E8A.12	WBGene00013055	protein_coding	0	0.0320044	0.0913925	0.0426399
WBGene00013085	Y51B9A.3	mpz-6	protein_coding	0.0709751	0.0800111	0.753988	0.3198
WBGene00013087	Y51B9A.5	WBGene00013087	protein_coding	0.0354876	0.128018	0.0913925	0.0426399
WBGene00013107	Y51H4A.13	WBGene00013107	protein_coding	0.0887189	0.0106681	0.243713	0.270053
WBGene00013116	Y51H4A.22	WBGene00013116	protein_coding	0.137726	0.222888	0.642468	0.785793
WBGene00013121	Y52B11A.1	spe-38	protein_coding	0.0354876	0.14402	0.205633	0.447719
WBGene00013138	Y53C10A.10	WBGene00013138	protein_coding	0.496826	0.192027	1.78215	1.44976
WBGene00013148	Y53F4A.2	WBGene00013148	protein_coding	0.638776	0.544076	2.60469	2.43048
WBGene00013170	Y53F4B.24	WBGene00013170	protein_coding	0.0709751	0.0320044	0.411266	0.490359
WBGene00013190	Y54E2A.5	WBGene00013190	protein_coding	0	0	0.137089	0
WBGene00013198	Y54E5A.2	WBGene00013198	protein_coding	0.0354876	0.0640089	0.548355	0.29848
WBGene00013238	Y56A3A.21	trap-4	protein_coding	0	0.0960133	0.548355	0.38376
WBGene00013279	Y57A10B.7	WBGene00013279	protein_coding	0.248413	0.28804	1.64507	1.57768
WBGene00013290	Y57G11A.2	WBGene00013290	protein_coding	0.638776	0.608084	1.32519	1.10864
WBGene00013296	Y57G11B.3	WBGene00013296	protein_coding	0.177438	0.0960133	0.502659	0.511679
WBGene00013299	Y57G11B.7	irld-18	protein_coding	0.106463	0.0960133	0.251329	0.2132
WBGene00013304	Y57G11C.6	ptp-5.2	protein_coding	0.0354876	0.0640089	0.639748	0.426399
WBGene00013310	Y57G11C.14	WBGene00013310	protein_coding	0.0354876	0.0960133	0.36557	0.0852799
WBGene00013311	Y57G11C.15	sec-61.A	protein_coding	0.461338	0.448062	0.868229	0.810159
WBGene00013318	Y57G11C.23	WBGene00013318	protein_coding	0.0354876	0.0320044	0.319874	0.38376
WBGene00013325	Y57G11C.36	WBGene00013325	protein_coding	3.14065	3.36047	1.96494	1.79088
WBGene00013388	Y62F5A.10	WBGene00013388	protein_coding	0.0709751	0.192027	1.00532	1.02336
WBGene00013429	Y66D12A.3	WBGene00013429	protein_coding	0.212925	0.384053	1.37089	1.23656
WBGene00013437	Y66D12A.11	WBGene00013437	protein_coding	0.0354876	0.128018	0.571203	0.767519
WBGene00013449	Y67A6A.1	WBGene00013449	protein_coding	0.0354876	0	0.205633	0.2132
WBGene00013461	Y67H2A.2	WBGene00013461	protein_coding	0.0354876	0.0320044	0.0456963	0.12792
WBGene00013473	Y69E1A.1	WBGene00013473	protein_coding	0.266157	0.656091	1.41658	0.682239
WBGene00013474	Y69E1A.2	WBGene00013474	protein_coding	0.177438	0.240033	0.685444	0.788839
WBGene00013475	Y69E1A.3	WBGene00013475	protein_coding	0.124206	0.0960133	0.662596	0.29848
WBGene00013476	Y69E1A.4	WBGene00013476	protein_coding	0.0887189	0.0800111	0.525507	0.596959
WBGene00013478	Y69E1A.8	WBGene00013478	protein_coding	0.212925	0.448062	1.91924	1.79088
WBGene00013513	Y71A12C.2	WBGene00013513	protein_coding	0.0354876	0.0640089	0.0456963	0
WBGene00013523	Y73F8A.14	WBGene00013523	protein_coding	0.496826	0.416058	1.00532	1.15128
WBGene00013524	Y73F8A.15	WBGene00013524	protein_coding	0.106463	0.160022	0.274178	0.25584
WBGene00013526	Y73F8A.20	WBGene00013526	protein_coding	0.0709751	0	0.36557	0.12792
WBGene00013556	Y75B8A.23	WBGene00013556	protein_coding	0.425851	0.192027	1.1881	1.15128
WBGene00013590	Y81G3A.1	WBGene00013590	protein_coding	0.248413	0.320044	1.37089	0.788839
WBGene00013657	Y105C5B.18	WBGene00013657	protein_coding	0.0709751	0.0640089	0.274178	0.724879
WBGene00013684	Y105E8A.27	WBGene00013684	protein_coding	0.248413	0.256036	0.685444	0.554319
WBGene00013700	Y106G6D.3	WBGene00013700	protein_coding	0.354876	0.128018	0.502659	0.639599
WBGene00013701	Y106G6D.4	WBGene00013701	protein_coding	0	0.0960133	0.456963	0.38376
WBGene00013707	Y106G6E.3	WBGene00013707	pseudogene	0.0177438	0.0800111	0.182785	0.0639599
WBGene00013712	Y106G6G.3	dlc-6	protein_coding	0.638776	0.672093	3.6557	3.66704
WBGene00013723	Y106G6H.13	WBGene00013723	protein_coding	0.0354876	0.304042	0.639748	0.810159
WBGene00013747	Y113G7A.10	spe-19	protein_coding	0.283901	0.256036	1.14241	1.23656
WBGene00013771	Y113G7C.1	WBGene00013771	protein_coding	0.212925	0.320044	1.59937	1.7056
WBGene00013775	Y116A8A.4	WBGene00013775	protein_coding	0.0709751	0.0480067	0.297026	0.19188
WBGene00013776	Y116A8A.6	WBGene00013776	protein_coding	0.0354876	0.0800111	0.297026	0.14924
WBGene00013785	Y116A8C.4	nep-23	protein_coding	0.0354876	0	0.274178	0.0852799
WBGene00013801	Y116A8C.24	WBGene00013801	protein_coding	0	0.0586748	0.0609284	0.206093
WBGene00013809	Y116A8C.33	WBGene00013809	protein_coding	0.283901	0.0640089	0.548355	0.554319
WBGene00013811	Y116A8C.38	WBGene00013811	protein_coding	0	0.0586748	0.220865	0.206093
WBGene00013824	Y116F11B.8	WBGene00013824	protein_coding	0.177438	0.0320044	0.36557	0.17056
WBGene00013854	ZC116.2	cyc-2.2	protein_coding	0.319388	0.256036	1.2795	0.810159
WBGene00013858	ZC168.6	ssp-34	protein_coding	0.567801	0.320044	1.69076	1.40712
WBGene00013879	ZC376.8	WBGene00013879	protein_coding	0.283901	0.240033	0.98247	0.874119
WBGene00013886	ZC412.5	WBGene00013886	protein_coding	0.177438	0.320044	1.1881	0.980719
WBGene00013887	ZC412.6	nspa-5	protein_coding	0.0430152	0.0725757	0.0597744	0.0605143
WBGene00013888	ZC412.7	nspa-3	protein_coding	0.060759	0.0725757	0.0597744	0.0818342
WBGene00013894	ZC434.8	WBGene00013894	protein_coding	0.0709751	0.128018	0.274178	0.19188
WBGene00013924	ZK20.3	rad-23	protein_coding	0.248413	0.0320044	0.36557	0.0852799
WBGene00013951	ZK262.4	WBGene00013951	protein_coding	0.0354876	0.0640089	1.02817	0.405079
WBGene00013978	ZK507.1	WBGene00013978	protein_coding	0.0354876	0.0320044	0.274178	0.17056
WBGene00013979	ZK507.3	WBGene00013979	pseudogene	0.248413	0.736102	2.23912	2.132
WBGene00013987	ZK512.8	WBGene00013987	protein_coding	0.319388	0.224031	2.51329	2.04672
WBGene00013999	ZK550.5	WBGene00013999	protein_coding	0.0887189	0.0640089	0.137089	0.0852799
WBGene00014005	ZK593.9	WBGene00014005	pseudogene	0.0177438	0.0800111	0.182785	0.0852799
WBGene00014007	ZK596.2	WBGene00014007	protein_coding	0.461338	0.512071	1.87355	2.30256
WBGene00014024	ZK637.4	WBGene00014024	protein_coding	0.266157	0.160022	1.2795	1.40712
WBGene00014048	ZK666.8	WBGene00014048	protein_coding	0.248413	0.0960133	0.685444	0.34112
WBGene00014054	ZK669.4	dbt-1	protein_coding	0	0.0640089	0.137089	0.0852799
WBGene00014062	ZK673.6	WBGene00014062	protein_coding	0	0	0.274178	0.0852799
WBGene00014082	ZK795.2	WBGene00014082	protein_coding	0.0354876	0.0960133	1.14241	0.895439
WBGene00014085	ZK809.1	WBGene00014085	protein_coding	0.14195	0.0480067	0.548355	0.405079
WBGene00014100	ZK849.1	WBGene00014100	protein_coding	0.0709751	0.0640089	0.251329	0.0852799
WBGene00014102	ZK849.4	best-25	protein_coding	0.106463	0.0640089	0.411266	0.2132
WBGene00014103	ZK849.5	best-26	protein_coding	0.177438	0.160022	1.14241	1.066
WBGene00014104	ZK849.6	WBGene00014104	protein_coding	0.248413	0.160022	1.1881	0.554319
WBGene00014116	ZK858.2	WBGene00014116	protein_coding	0.0354876	0.0320044	0.228481	0.2132
WBGene00014121	ZK858.8	WBGene00014121	protein_coding	0.14195	0.192027	0.913925	0.639599
WBGene00014127	ZK892.3	WBGene00014127	protein_coding	0.106463	0.128018	0.639748	0.469039
WBGene00014129	ZK892.5	WBGene00014129	protein_coding	0.0709751	0.0960133	0.913925	0.938079
WBGene00014139	ZK896.9	nstp-5	protein_coding	0.0354876	0.0320044	0.182785	0.12792
WBGene00014154	ZK930.4	WBGene00014154	protein_coding	0.567801	0.544076	3.10735	2.81424
WBGene00014157	ZK930.7	WBGene00014157	protein_coding	0.0709751	0.0640089	0.776837	0.724879
WBGene00014168	ZK945.6	WBGene00014168	protein_coding	0.106463	0.0640089	0.502659	0.511679
WBGene00014169	ZK945.7	WBGene00014169	protein_coding	0.14195	0.224031	0.913925	0.767519
WBGene00014170	ZK945.8	WBGene00014170	protein_coding	0.0354876	0.0960133	0.137089	0.29848
WBGene00014174	ZK970.8	WBGene00014174	protein_coding	0.177438	0.0960133	0.36557	0.511679
WBGene00014179	ZK1010.5	WBGene00014179	protein_coding	2.30669	1.85626	8.86508	9.33815
WBGene00014197	ZK1053.2	WBGene00014197	protein_coding	0.532314	0.736102	1.69076	1.40712
WBGene00014201	ZK1053.6	WBGene00014201	protein_coding	0.14195	0.0640089	0.228481	0.17056
WBGene00014223	ZK1098.6	WBGene00014223	protein_coding	0.532314	0.448062	1.41658	1.7056
WBGene00014225	ZK1098.9	WBGene00014225	protein_coding	0.674264	0.848118	2.28481	2.17464
WBGene00014238	ZK1225.4	WBGene00014238	protein_coding	0.106463	0.0640089	0.36557	0.426399
WBGene00014240	ZK1251.1	htas-1	protein_coding	0.496826	0.416058	1.96494	2.43048
WBGene00014241	ZK1251.3	WBGene00014241	protein_coding	0.14195	0.160022	0.73114	0.767519
WBGene00014244	ZK1307.1	WBGene00014244	protein_coding	0	0	0.0913925	0.0426399
WBGene00014665	C04G2.3	WBGene00014665	pseudogene	0.251845	0.140607	0.32179	0.272601
WBGene00014777	F58A4.12	WBGene00014777	pseudogene	0.0709751	0.0960133	0.434115	0.34112
WBGene00014857	W08D2.9	WBGene00014857	pseudogene	0.150822	0.153621	0.632893	0.210515
WBGene00014941	Y67H2A.9	WBGene00014941	pseudogene	0.0709751	0	0.190401	0.19188
WBGene00014997	AC7.3	WBGene00014997	protein_coding	0	0	0.274178	0.17056
WBGene00015004	B0034.4	WBGene00015004	protein_coding	0.177438	0.128018	0.274178	0.29848
WBGene00015024	B0205.10	WBGene00015024	protein_coding	5.34088	7.233	16.542	13.858
WBGene00015026	B0207.1	WBGene00015026	protein_coding	0.425851	0.416058	1.14241	1.4924
WBGene00015030	B0207.7	WBGene00015030	protein_coding	0.177438	0.0640089	0.959622	1.10864
WBGene00015032	B0207.9	WBGene00015032	protein_coding	0.177438	0	0.594051	0.554319
WBGene00015034	B0207.11	WBGene00015034	protein_coding	0.177438	0.192027	0.297026	0.38376
WBGene00015049	B0218.5	WBGene00015049	protein_coding	0.177438	0.256036	0.456963	0.852799
WBGene00015051	B0218.7	WBGene00015051	protein_coding	0.177438	0.640089	2.69608	1.32184
WBGene00015073	B0238.9	WBGene00015073	protein_coding	0.0709751	0.0960133	0.456963	0.639599
WBGene00015084	B0244.9	WBGene00015084	protein_coding	0.212925	0.256036	0.959622	0.554319
WBGene00015089	B0252.5	WBGene00015089	protein_coding	0.248413	0.128018	1.55367	1.15128
WBGene00015093	B0261.5	WBGene00015093	protein_coding	0.390363	0.256036	0.822533	1.066
WBGene00015094	B0261.6	WBGene00015094	protein_coding	0.390363	0.192027	0.913925	0.639599
WBGene00015106	B0280.11	WBGene00015106	protein_coding	0	0.0320044	0.228481	0.0852799
WBGene00015125	B0303.3	WBGene00015125	protein_coding	0.283901	0.28804	0.36557	0.0852799
WBGene00015143	B0336.3	rbm-26	protein_coding	0.0709751	0.0640089	0.502659	0.426399
WBGene00015192	B0432.11	WBGene00015192	protein_coding	0.319388	0.544076	2.37621	1.40712
WBGene00015210	B0496.1	WBGene00015210	protein_coding	0	0.0960133	0.0456963	0.0852799
WBGene00015215	B0496.6	WBGene00015215	protein_coding	0.212925	0.256036	1.82785	0.980719
WBGene00015230	B0511.4	tag-344	protein_coding	0.390363	0.28804	1.2338	0.895439
WBGene00015236	B0511.11	WBGene00015236	protein_coding	0.106463	0.0320044	0.456963	0.25584
WBGene00015241	B0524.2	WBGene00015241	protein_coding	0.319388	0.128018	0.548355	0.469039
WBGene00015246	B0545.3	scl-23	protein_coding	0.0354876	0.0960133	0.502659	0.29848
WBGene00015331	C02B10.6	WBGene00015331	protein_coding	0.195182	0.160022	1.39374	0.767519
WBGene00015344	C02E11.1	nra-4	protein_coding	0.212925	0.160022	0.319874	0.469039
WBGene00015345	C02F5.2	WBGene00015345	protein_coding	0.0709751	0.28804	0.319874	0.469039
WBGene00015348	C02F5.5	WBGene00015348	protein_coding	0.461338	0.448062	2.65038	1.57768
WBGene00015349	C02F5.6	henn-1	protein_coding	0.0354876	0	0	0
WBGene00015351	C02F5.10	WBGene00015351	protein_coding	0	0	0.0456963	0.0852799
WBGene00015386	C03B8.3	WBGene00015386	protein_coding	0.0709751	0.0640089	0.36557	0.2132
WBGene00015422	C04E6.5	WBGene00015422	protein_coding	0.0709751	0.320044	0.36557	0.17056
WBGene00015467	C05D2.3	basl-1	protein_coding	0.0354876	0.0320044	0.137089	0.25584
WBGene00015500	C06A5.2	WBGene00015500	protein_coding	0.212925	0.57608	1.64507	0.938079
WBGene00015511	C06A6.7	WBGene00015511	protein_coding	0.212925	0.256036	1.37089	0.895439
WBGene00015515	C06A8.5	spdl-1	protein_coding	0.14195	0.256036	0.319874	0.34112
WBGene00015516	C06A8.6	WBGene00015516	protein_coding	0.212925	0.192027	0.594051	0.469039
WBGene00015540	C06E7.3	sams-4	protein_coding	0.248413	0.330713	1.32519	1.36448
WBGene00015558	C06G4.4	WBGene00015558	protein_coding	0.177438	0.0960133	0.639748	0.426399
WBGene00015572	C07G1.6	WBGene00015572	protein_coding	0.106463	0.0960133	0.274178	0.38376
WBGene00015582	C07H6.9	WBGene00015582	protein_coding	0.319388	0.384053	1.46228	0.980719
WBGene00015627	C09B9.2	WBGene00015627	protein_coding	0.14195	0	0.411266	0.25584
WBGene00015628	C09B9.3	best-6	protein_coding	0.212925	0.0960133	0.137089	0.469039
WBGene00015629	C09B9.4	WBGene00015629	protein_coding	0.922677	0.640089	3.38152	2.89952
WBGene00015634	C09D4.3	WBGene00015634	protein_coding	0.283901	0.256036	0.776837	0.639599
WBGene00015685	C10G11.1	WBGene00015685	protein_coding	0.0887189	0.256036	0.73114	0.916759
WBGene00015689	C10G11.9	spch-2	protein_coding	2.1884	2.13896	7.5932	6.88635
WBGene00015690	C10G11.10	WBGene00015690	protein_coding	0.0887189	0.352049	0.685444	1.1726
WBGene00015696	C10H11.7	WBGene00015696	protein_coding	0.106463	0.192027	0.548355	0.724879
WBGene00015755	C14B9.10	WBGene00015755	protein_coding	0.0354876	0.0320044	0	0.0852799
WBGene00015796	C15F1.5	WBGene00015796	protein_coding	0.0354876	0.192027	0.137089	0.469039
WBGene00015820	C16A11.7	WBGene00015820	protein_coding	0.106463	0.0640089	0.319874	0.38376
WBGene00015855	C16C8.18	WBGene00015855	protein_coding	0.0709751	0.0320044	0.182785	0
WBGene00015860	C16D9.5	WBGene00015860	protein_coding	0.106463	0.224031	0.137089	0.2132
WBGene00015887	C17C3.1	WBGene00015887	protein_coding	0.0177438	0.0640089	0.182785	0.0852799
WBGene00015907	C17F3.1	WBGene00015907	protein_coding	0.461338	0.256036	0.959622	0.938079
WBGene00015908	C17F3.3	WBGene00015908	protein_coding	0.14195	0.112016	0.571203	0.554319
WBGene00015917	C17G10.3	WBGene00015917	pseudogene	0.159694	0.112016	0.434115	0.405079
WBGene00015929	C17H12.3	WBGene00015929	protein_coding	0.177438	0.352049	1.05101	0.980719
WBGene00015931	C17H12.5	WBGene00015931	protein_coding	0.283901	0.0960133	0.776837	0.895439
WBGene00015970	C18E3.1	WBGene00015970	protein_coding	0	0	0.456963	0.469039
WBGene00015988	C18H2.1	lido-18	protein_coding	0.212925	0.320044	1.00532	1.19392
WBGene00015992	C18H2.5	WBGene00015992	protein_coding	0.0354876	0.0320044	0.274178	0.426399
WBGene00015994	C18H7.4	WBGene00015994	protein_coding	0.0709751	0.0640089	0.319874	0.426399
WBGene00015997	C18H7.7	WBGene00015997	protein_coding	0.319388	0.0640089	0.319874	0.34112
WBGene00016010	C23G10.1	WBGene00016010	protein_coding	0.461338	0.416058	2.28481	2.60104
WBGene00016040	C24A11.1	WBGene00016040	protein_coding	0.283901	0.28804	1.32519	0.938079
WBGene00016053	C24D10.1	ptp-5.1	protein_coding	0.461338	0.640089	2.97026	3.15536
WBGene00016054	C24D10.2	WBGene00016054	protein_coding	0.195182	0.384053	1.30234	0.469039
WBGene00016058	C24D10.7	nspd-3	protein_coding	0.260242	0.224031	0.36557	0.270053
WBGene00016083	C25A8.2	WBGene00016083	protein_coding	0.319388	0.160022	1.09671	0.810159
WBGene00016085	C25A8.5	WBGene00016085	protein_coding	0.212925	0.256036	0.913925	0.682239
WBGene00016123	C25H3.14	WBGene00016123	protein_coding	0.0354876	0	0	0.0426399
WBGene00016125	C26B2.2	WBGene00016125	protein_coding	0.248413	0.352049	1.96494	1.74824
WBGene00016161	C27D6.3	WBGene00016161	protein_coding	0.106463	0.28804	1.00532	0.852799
WBGene00016168	C27F2.6	WBGene00016168	protein_coding	0.0177438	0.256036	0.0913925	0.29848
WBGene00016177	C28C12.1	WBGene00016177	protein_coding	0	0	0.137089	0
WBGene00016181	C28C12.11	WBGene00016181	protein_coding	0.354876	0.224031	1.09671	0.511679
WBGene00016202	C29E4.2	kle-2	protein_coding	0	0.0640089	0	0.2132
WBGene00016238	C30A5.3	mob-4	protein_coding	0.0709751	0.160022	0.548355	0.38376
WBGene00016239	C30A5.4	WBGene00016239	pseudogene	0.0354876	0.0960133	0.822533	0.682239
WBGene00016244	C30B5.2	WBGene00016244	protein_coding	0.354876	0.28804	1.41658	1.02336
WBGene00016278	C30H7.2	erp-44.1	protein_coding	0.0709751	0.0960133	0.274178	0.29848
WBGene00016286	C31H1.1	WBGene00016286	protein_coding	0.124206	0.0960133	0.685444	1.12996
WBGene00016287	C31H1.2	WBGene00016287	protein_coding	0.0354876	0.0960133	0.0456963	0.0852799
WBGene00016288	C31H1.5	WBGene00016288	protein_coding	0.177438	0.28804	1.1881	1.2792
WBGene00016312	C32D5.4	WBGene00016312	protein_coding	0.0709751	0.0640089	0.456963	0.17056
WBGene00016316	C32D5.8	WBGene00016316	protein_coding	0.177438	0.416058	1.41658	1.15128
WBGene00016322	C32E8.4	WBGene00016322	protein_coding	0.159694	0.224031	0.746372	0.959399
WBGene00016327	C32E12.1	WBGene00016327	protein_coding	0.425851	0.192027	1.1881	0.511679
WBGene00016331	C32F10.1	obr-4	protein_coding	0.177438	0.0960133	0.36557	0.2132
WBGene00016356	C33F10.8	WBGene00016356	protein_coding	0.212925	0.128018	1.00532	0.639599
WBGene00016358	C33F10.12	WBGene00016358	protein_coding	0.0709751	0.112016	0.662596	0.554319
WBGene00016382	C33H5.16	WBGene00016382	protein_coding	0.212925	0.192027	0.502659	0.852799
WBGene00016384	C33H5.18	cdgs-1	protein_coding	0	0.0320044	0	0.17056
WBGene00016388	C34B2.3	WBGene00016388	protein_coding	0.14195	0	0.525507	0.2132
WBGene00016389	C34B2.4	WBGene00016389	protein_coding	0	0	0.182785	0.17056
WBGene00016395	C34B2.10	spcs-1	protein_coding	0.106463	0.0960133	0.36557	0.12792
WBGene00016398	C34D4.2	WBGene00016398	protein_coding	0.212925	0.0640089	0.456963	0.724879
WBGene00016399	C34D4.3	WBGene00016399	protein_coding	0.0354876	0.160022	0.274178	0.29848
WBGene00016410	C34E10.9	WBGene00016410	protein_coding	0.319388	0.256036	1.05101	1.19392
WBGene00016413	C34F11.1	WBGene00016413	protein_coding	0.0709751	0.0960133	0.319874	0.12792
WBGene00016414	C34F11.2	WBGene00016414	protein_coding	0.177438	0.192027	0.73114	0.724879
WBGene00016415	C34F11.3	ampd-1	protein_coding	0.106463	0.0320044	0.502659	0.38376
WBGene00016416	C34F11.5	WBGene00016416	protein_coding	0.106463	0.0640089	0.319874	0.0852799
WBGene00016420	C34G6.3	WBGene00016420	protein_coding	0.354876	0.192027	1.11956	1.066
WBGene00016445	C35D10.8	WBGene00016445	protein_coding	0.319388	0.160022	1.96494	1.4924
WBGene00016447	C35D10.11	msd-4	protein_coding	2.03166	1.77625	4.74099	3.0381
WBGene00016461	C35E7.9	WBGene00016461	protein_coding	0.283901	0.624087	1.59937	1.51372
WBGene00016462	C35E7.10	WBGene00016462	protein_coding	0.51457	0.57608	3.22159	1.89748
WBGene00016491	C37A2.3	acdh-5	protein_coding	0.177438	0.0960133	0.913925	0.596959
WBGene00016496	C37C3.2	WBGene00016496	protein_coding	0.0709751	0.0320044	0.228481	0.3198
WBGene00016507	C37H5.3	abhd-5.2	protein_coding	0.0709751	0.0960133	0.548355	0.34112
WBGene00016512	C38C3.3	WBGene00016512	protein_coding	1.02914	0.704098	2.4219	2.75028
WBGene00016541	C39H7.1	WBGene00016541	protein_coding	0.414022	0.768107	1.2338	1.05889
WBGene00016581	C42C1.3	WBGene00016581	protein_coding	0.0354876	0.0320044	0.228481	0.29848
WBGene00016587	C42C1.9	WBGene00016587	protein_coding	0.14195	0.160022	0.685444	0.810159
WBGene00016605	C43E11.5	WBGene00016605	protein_coding	0.904933	1.37619	3.76994	3.731
WBGene00016612	C43G2.3	WBGene00016612	protein_coding	0	0	0.0913925	0.0852799
WBGene00016630	C44B7.10	acer-1	protein_coding	0.0354876	0.0640089	0.137089	0.2132
WBGene00016675	C45G9.4	WBGene00016675	protein_coding	0.0177438	0.0160022	0.0456963	0.0426399
WBGene00016680	C45G9.9	WBGene00016680	protein_coding	0.0532314	0.0480067	0.205633	0.0852799
WBGene00016752	C48E7.7	WBGene00016752	protein_coding	0.171523	0.250701	2.24673	1.97565
WBGene00016765	C49C8.1	WBGene00016765	protein_coding	0.248413	0.352049	0.73114	0.639599
WBGene00016800	C50C3.2	WBGene00016800	protein_coding	0	0.0160022	0	0
WBGene00016807	C50D2.3	txt-1	protein_coding	0.0709751	0.128018	0.411266	0.469039
WBGene00016839	C50F2.5	WBGene00016839	protein_coding	0.692008	0.320044	2.12488	1.34316
WBGene00016843	C50F7.3	WBGene00016843	protein_coding	0.212925	0.0960133	0.274178	0.511679
WBGene00016942	C55B7.3	WBGene00016942	protein_coding	0.621032	0.57608	1.48513	1.51372
WBGene00016946	C55B7.10	WBGene00016946	protein_coding	0.147865	0.240033	1.01293	1.12996
WBGene00016953	C55C3.3	WBGene00016953	protein_coding	0	0.0640089	0.182785	0.12792
WBGene00016954	C55C3.4	WBGene00016954	protein_coding	0.0887189	0.352049	1.30234	0.916759
WBGene00016956	C55C3.6	WBGene00016956	protein_coding	0.0709751	0.0320044	0.36557	0.1066
WBGene00016963	C56C10.6	WBGene00016963	protein_coding	0.212925	0.336047	1.25665	0.980719
WBGene00016977	C56G2.1	akap-1	protein_coding	0.0354876	0.256036	0.73114	0.554319
WBGene00016980	C56G2.5	WBGene00016980	protein_coding	0.709751	0.704098	1.32519	1.32184
WBGene00017026	D1037.5	ipla-4	protein_coding	0.106463	0.160022	0.456963	0.38376
WBGene00017050	D2024.1	WBGene00017050	protein_coding	0.0709751	0	0.0913925	0.1066
WBGene00017063	D2092.1	mctp-1	protein_coding	0.425851	0.448062	1.2795	1.40712
WBGene00017088	E01A2.6	akir-1	protein_coding	0.496826	0.160022	1.1881	0.639599
WBGene00017112	E03H12.5	WBGene00017112	protein_coding	0.266157	0.320044	1.11956	1.02336
WBGene00017114	E03H12.7	WBGene00017114	protein_coding	0.106463	0.448062	1.6146	1.66296
WBGene00017172	F02C9.1	WBGene00017172	protein_coding	0.106463	0	0.456963	0.0852799
WBGene00017175	F02C9.4	irld-3	protein_coding	0.319388	0.160022	0.822533	0.511679
WBGene00017179	F02E11.1	wht-4	protein_coding	0.0354876	0.128018	0.137089	0.29848
WBGene00017195	F07C3.4	glo-4	protein_coding	0.0709751	0.128018	0.548355	0.17056
WBGene00017215	F07F6.1	WBGene00017215	protein_coding	1.02914	0.768107	3.29013	3.96551
WBGene00017271	F08F8.6	WBGene00017271	protein_coding	0.106463	0.0640089	0.502659	0.25584
WBGene00017279	F09C12.8	WBGene00017279	protein_coding	0.212925	0.416058	1.00532	1.2792
WBGene00017312	F09G2.3	pitr-5	protein_coding	0.14195	0.352049	0.776837	0.511679
WBGene00017325	F10C1.3	WBGene00017325	protein_coding	1.04688	0.86412	3.0845	1.83352
WBGene00017349	F10E7.8	farl-11	protein_coding	0.106463	0.192027	0	0.12792
WBGene00017354	F10E9.2	WBGene00017354	protein_coding	0.354876	0.160022	0.913925	0.554319
WBGene00017384	F11G11.4	WBGene00017384	protein_coding	0.159694	0.0960133	0.297026	0.12792
WBGene00017386	F11G11.8	nspd-5	protein_coding	0.0887189	0.0480067	0.266562	0.0639599
WBGene00017393	F12A10.4	nep-5	protein_coding	0.0354876	0.0960133	0.548355	0.554319
WBGene00017441	F13H8.8	WBGene00017441	protein_coding	0.106463	0	0.319874	0.0852799
WBGene00017542	F17E9.5	WBGene00017542	protein_coding	1.20658	1.4082	2.55899	1.96144
WBGene00017551	F18A12.2	WBGene00017551	protein_coding	0.0354876	0.0320044	0.274178	0.0426399
WBGene00017559	F18C5.4	mpz-3	protein_coding	0.603289	0.784109	2.94741	2.40916
WBGene00017636	F20D6.6	WBGene00017636	protein_coding	0.0354876	0.0640089	0.274178	0.0852799
WBGene00017644	F20D12.5	exc-9	protein_coding	0.283901	0.28804	0.822533	0.25584
WBGene00017672	F21F3.2	WBGene00017672	protein_coding	0.0354876	0.0960133	0.36557	0.25584
WBGene00017673	F21F3.3	icmt-1	protein_coding	0.106463	0	0.228481	0.511679
WBGene00017736	F23C8.7	WBGene00017736	protein_coding	0.248413	0.192027	0.868229	0.724879
WBGene00017737	F23C8.8	WBGene00017737	protein_coding	0.0709751	0.0960133	0.182785	0.36244
WBGene00017768	F25B4.5	WBGene00017768	protein_coding	0	0.160022	0.228481	0.2132
WBGene00017799	F25G6.8	WBGene00017799	protein_coding	0	0.0640089	0	0.0852799
WBGene00017802	F26A1.3	WBGene00017802	protein_coding	0.106463	0.0960133	0.639748	0.596959
[truncated: 413 more rows]

## Sheet: figure 4c
Source data for figure 4c: viability of eggd mutant embryos when exposed to pos-1 RNAi
[truncated: 27 more rows]

[truncated: 6 more sheets: figure 4d, figure 5a, Supplementary fig. 2, Supplementary fig. 3a, Supplementary fig. 3b, Supplementary fig. 5a]
